# Supplementary material for: Distribution of disease-causing germline mutations in coiled-coils implies an important role of their N-terminal region
Source: Sci Rep. 2020 Oct 15;10:17333. doi: 10.1038/s41598-020-74354-9 (PMC7562717; doi:10.1038/s41598-020-74354-9)
Supplement: Supplementary file 2 — Supplementary Tables. [file 41598_2020_74354_MOESM2_ESM.xlsx]

## Sheet: Content
Reference	Content
Supplementary Table 1	Mutations
Supplementary Table 2	Protein clusters
Supplementary Table 3	Coiled coil boundary prediction
Supplementary Table 4	Coiled coil register&oligomeric
Supplementary Table 5	CSAH prediction
Supplementary Table 6	Mutations in cc regions/proteins
Supplementary Table 7	CC&Mut NC 7 residue
Supplementary Table 8	CC&Mut N 28 residue
Supplementary Table 9	CC&Mut distribution along
Supplementary Table 10	Coiled coil length&mutations
Supplementary Table 11	Mutation Heatmap (groups)
Supplementary Table 12	Mutation Heatmap (residues)
Supplementary Table 13	Coiled-coil registers&mutations
Supplementary Table 14	Disease groups
Supplementary Table 15	PDB-UniProt map
Supplementary Table 16	Socket regions and registers
Supplementary Table 17	Socket angles
Supplementary Table 18	Coiled-coil oligomerization
Supplementary Table 19	Energetic calculations
Supplementary Table 20	Summary of structural data

## Sheet: Mutations
AC	position	from	to	type
A0A087X1C5	70	S	N	Polymorphism
A0A087X1C5	311	S	L	Polymorphism
A0A087X1C5	383	H	R	Polymorphism
A0A087X1C5	428	K	E	Polymorphism
A0A0A6YYL3	249	E	Q	Polymorphism
A0A0A6YYL3	492	L	S	Polymorphism
A0A0A6YYL3	498	K	M	Polymorphism
A0A0A6YYL3	531	T	A	Polymorphism
A0A0C4DH32	41	C	F	Polymorphism
A0AV02	181	R	C	Polymorphism
A0AV02	266	L	P	Polymorphism
A0AV02	541	K	R	Polymorphism
A0AV02	664	R	Q	Polymorphism
A0AV02	281	I	V	Polymorphism
A0AV96	565	M	V	Polymorphism
A0AV96	538	G	R	Polymorphism
A0AVF1	310	D	N	Polymorphism
A0AVI2	354	I	T	Polymorphism
A0AVI2	687	T	A	Polymorphism
A0AVI4	83	L	I	Polymorphism
A0AVK6	674	I	V	Polymorphism
A0AVT1	224	A	T	Polymorphism
A0FGR8	210	C	S	Polymorphism
A0FGR8	638	S	G	Polymorphism
A0FGR9	246	P	Q	Polymorphism
A0FGR9	416	G	R	Polymorphism
A0FGR9	590	G	R	Polymorphism
A0FGR9	662	T	S	Polymorphism
A0JNW5	1147	S	L	Polymorphism
A0JNW5	1175	I	V	Polymorphism
A0JNW5	1111	M	L	Polymorphism
A0JP26	43	M	V	Polymorphism
A0JP26	88	N	D	Polymorphism
A0JP26	511	K	E	Polymorphism
A0JP26	535	M	K	Polymorphism
A0JP26	568	A	T	Polymorphism
A0JP26	30	H	D	Polymorphism
A0JP26	203	D	G	Polymorphism
A0JP26	286	Q	E	Polymorphism
A0M8Q6	34	N	Y	Polymorphism
A0PG75	110	R	S	Polymorphism
A0PJK1	522	A	V	Polymorphism
A0PJW6	28	T	A	Polymorphism
A0PJW6	196	V	G	Polymorphism
A0PJW8	60	L	P	Polymorphism
A0PJW8	66	A	T	Polymorphism
A0PJX0	181	H	R	Polymorphism
A0PJX2	102	G	R	Polymorphism
A0PJX4	13	W	C	Polymorphism
A0PJX8	284	R	H	Polymorphism
A0PJY2	278	H	Y	Disease
A0PK11	113	L	V	Polymorphism
A0PK11	153	A	T	Polymorphism
A1A4F0	4	V	L	Polymorphism
A1A4S6	684	M	V	Polymorphism
A1A4S6	488	P	S	Polymorphism
A1A4Y4	17	E	D	Polymorphism
A1A4Y4	94	T	K	Polymorphism
A1A519	173	P	S	Polymorphism
A1A5B4	391	I	V	Polymorphism
A1A5B4	399	C	R	Polymorphism
A1A5B4	93	L	F	Polymorphism
A1A5D9	273	Q	R	Polymorphism
A1A5D9	55	Q	E	Polymorphism
A1E959	222	I	T	Polymorphism
A1IGU5	421	M	L	Polymorphism
A1IGU5	489	P	L	Polymorphism
A1IGU5	518	S	R	Polymorphism
A1IGU5	586	P	T	Polymorphism
A1IGU5	604	M	V	Polymorphism
A1KZ92	343	I	T	Polymorphism
A1KZ92	583	R	Q	Polymorphism
A1KZ92	616	D	A	Polymorphism
A1KZ92	981	M	V	Polymorphism
A1KZ92	1327	V	D	Polymorphism
A1KZ92	1399	R	K	Polymorphism
A1KZ92	1452	D	E	Polymorphism
A1L0T0	374	N	D	Polymorphism
A1L0T0	510	R	Q	Polymorphism
A1L157	190	V	A	Polymorphism
A1L190	88	L	P	Polymorphism
A1L390	1036	R	W	Polymorphism
A1L390	1014	R	H	Polymorphism
A1L443	137	S	C	Polymorphism
A1L443	176	R	G	Polymorphism
A1L453	204	M	V	Polymorphism
A1L4K1	333	K	T	Polymorphism
A1L4K1	720	E	K	Polymorphism
A1L4L8	11	C	S	Polymorphism
A1X283	101	Y	F	Polymorphism
A1X283	43	R	W	Disease
A1XBS5	222	R	Q	Polymorphism
A1Z1Q3	58	T	I	Polymorphism
A1Z1Q3	335	T	M	Polymorphism
A2A288	53	P	L	Polymorphism
A2A2Y4	485	D	Y	Polymorphism
A2A368	38	L	F	Polymorphism
A2A368	128	C	Y	Polymorphism
A2A368	161	H	R	Polymorphism
A2A368	248	M	V	Polymorphism
A2A368	248	M	K	Polymorphism
A2A3K4	571	L	Q	Polymorphism
A2A3L6	231	E	G	Polymorphism
A2A3L6	532	P	A	Polymorphism
A2A3L6	550	N	S	Polymorphism
A2CJ06	241	Y	C	Polymorphism
A2CJ06	474	Q	K	Polymorphism
A2IDD5	252	W	R	Polymorphism
A2PYH4	115	S	P	Polymorphism
A2PYH4	117	I	V	Polymorphism
A2PYH4	939	I	V	Polymorphism
A2PYH4	736	G	S	Disease
A2PYH4	884	I	S	Disease
A2RRH5	133	L	P	Polymorphism
A2RRH5	393	V	L	Polymorphism
A2RRH5	437	R	H	Polymorphism
A2RRH5	470	P	L	Polymorphism
A2RRH5	697	A	V	Polymorphism
A2RRP1	243	I	V	Polymorphism
A2RRP1	655	K	R	Polymorphism
A2RRP1	1004	R	Q	Polymorphism
A2RRP1	1178	S	N	Polymorphism
A2RRP1	2074	A	T	Polymorphism
A2RRP1	44	Q	E	Polymorphism
A2RRP1	949	V	L	Polymorphism
A2RRP1	1009	C	S	Polymorphism
A2RRP1	1914	R	H	Disease
A2RRP1	95	A	V	Disease
A2RRP1	137	R	W	Disease
A2RRP1	348	P	S	Disease
A2RRP1	396	W	R	Disease
A2RRP1	777	P	H	Disease
A2RRP1	842	V	F	Disease
A2RRP1	903	L	R	Disease
A2RRP1	984	I	S	Disease
A2RRP1	1055	L	P	Disease
A2RTY3	480	S	F	Polymorphism
A2RU30	496	E	K	Polymorphism
A2RU48	49	C	R	Polymorphism
A2RU48	75	K	R	Polymorphism
A2RUB1	311	M	L	Polymorphism
A2RUB1	320	N	T	Polymorphism
A2RUB6	383	Q	R	Polymorphism
A2RUB6	460	R	Q	Polymorphism
A2RUB6	592	E	K	Polymorphism
A2RUB6	592	E	Q	Polymorphism
A2RUB6	681	C	Y	Polymorphism
A2RUC4	50	S	G	Polymorphism
A2RUH7	269	D	N	Polymorphism
A2RUQ5	98	G	R	Polymorphism
A2RUQ5	155	R	K	Polymorphism
A2RUS2	143	S	N	Polymorphism
A2RUS2	364	Q	R	Polymorphism
A2RUT3	61	P	T	Polymorphism
A2RUU4	15	F	S	Polymorphism
A2VDJ0	604	I	V	Polymorphism
A2VDJ0	645	M	T	Polymorphism
A2VDJ0	1110	S	Y	Polymorphism
A2VDJ0	1254	N	S	Polymorphism
A2VDJ0	1392	A	P	Polymorphism
A2VEC9	146	Q	R	Polymorphism
A2VEC9	298	V	M	Polymorphism
A2VEC9	1274	L	P	Polymorphism
A2VEC9	540	V	M	Polymorphism
A2VEC9	1273	S	P	Polymorphism
A2VEC9	1425	S	G	Polymorphism
A2VEC9	1449	P	Q	Polymorphism
A2VEC9	1454	P	R	Polymorphism
A2VEC9	1779	S	P	Polymorphism
A2VEC9	1794	L	P	Polymorphism
A2VEC9	1883	R	C	Polymorphism
A2VEC9	2018	T	M	Polymorphism
A2VEC9	2892	L	V	Polymorphism
A2VEC9	3274	R	W	Polymorphism
A2VEC9	3513	N	S	Polymorphism
A2VEC9	3894	C	W	Polymorphism
A2VEC9	3911	R	C	Polymorphism
A2VEC9	4030	S	I	Polymorphism
A2VEC9	4166	H	R	Polymorphism
A2VEC9	4332	R	C	Polymorphism
A2VEC9	4790	H	R	Polymorphism
A2VEC9	4944	E	K	Polymorphism
A2VEC9	2453	M	T	Polymorphism
A2VEC9	2542	R	Q	Polymorphism
A2VEC9	4109	Q	H	Polymorphism
A3KMH1	165	R	H	Polymorphism
A3KMH1	383	M	T	Polymorphism
A3KMH1	408	G	R	Polymorphism
A3KMH1	660	R	G	Polymorphism
A3KMH1	1300	E	K	Polymorphism
A3KMH1	898	R	K	Polymorphism
A3KN83	728	S	N	Polymorphism
A3KN83	729	S	N	Polymorphism
A4D0S4	44	M	T	Polymorphism
A4D0S4	234	H	Y	Polymorphism
A4D0S4	591	V	F	Polymorphism
A4D0S4	866	N	S	Polymorphism
A4D0S4	1350	T	N	Polymorphism
A4D0S4	1510	H	Y	Polymorphism
A4D0S4	1612	R	S	Polymorphism
A4D0S4	1028	G	C	Polymorphism
A4D0V7	326	I	T	Polymorphism
A4D0V7	551	A	G	Polymorphism
A4D0V7	708	E	G	Polymorphism
A4D0V7	949	K	T	Polymorphism
A4D126	122	A	P	Disease
A4D126	126	R	H	Disease
A4D126	216	A	D	Disease
A4D126	156	D	N	Disease
A4D126	213	M	R	Disease
A4D126	226	Y	H	Disease
A4D126	238	T	I	Disease
A4D126	54	G	A	Disease
A4D126	149	P	L	Disease
A4D126	205	R	H	Disease
A4D126	226	Y	C	Disease
A4D126	53	A	T	Disease
A4D161	20	Y	H	Polymorphism
A4D161	90	A	T	Polymorphism
A4D161	95	C	R	Polymorphism
A4D161	128	H	R	Polymorphism
A4D161	240	S	G	Polymorphism
A4D1B5	47	H	R	Polymorphism
A4D1B5	305	G	E	Polymorphism
A4D1B5	649	V	I	Polymorphism
A4D1B5	653	W	L	Polymorphism
A4D1E1	248	C	Y	Polymorphism
A4D1E1	909	E	K	Polymorphism
A4D1E1	1105	M	V	Polymorphism
A4D1E1	1195	V	I	Polymorphism
A4D1E1	634	F	I	Polymorphism
A4D1E1	914	N	H	Polymorphism
A4D1E1	915	T	I	Polymorphism
A4D1E9	88	C	W	Polymorphism
A4D1E9	110	N	S	Polymorphism
A4D1E9	164	L	F	Polymorphism
A4D1E9	368	M	I	Polymorphism
A4D1P6	257	P	L	Polymorphism
A4D1S0	152	K	T	Polymorphism
A4D1S0	339	G	A	Polymorphism
A4D1T9	119	T	P	Polymorphism
A4D256	131	P	S	Polymorphism
A4D256	189	I	L	Polymorphism
A4D2B0	79	P	H	Polymorphism
A4D2B0	114	H	N	Polymorphism
A4D2G3	75	S	N	Polymorphism
A4D2G3	209	A	P	Polymorphism
A4D2P6	20	R	Q	Polymorphism
A4FU01	159	M	V	Polymorphism
A4FU01	531	Q	P	Polymorphism
A4FU49	217	S	A	Polymorphism
A4FU49	455	A	S	Polymorphism
A4FU69	237	L	V	Polymorphism
A4FU69	278	I	K	Polymorphism
A4FU69	561	R	S	Polymorphism
A4FU69	1145	A	D	Polymorphism
A4FU69	1252	V	A	Polymorphism
A4FU69	1274	R	T	Polymorphism
A4QMS7	68	Q	H	Polymorphism
A4QMS7	87	E	K	Polymorphism
A4QMS7	139	P	S	Polymorphism
A4QPB2	61	T	M	Polymorphism
A4QPH2	223	E	Q	Polymorphism
A4UGR9	450	P	A	Polymorphism
A4UGR9	457	Y	H	Polymorphism
A4UGR9	1397	I	T	Polymorphism
A4UGR9	1488	I	T	Polymorphism
A4UGR9	1626	R	H	Polymorphism
A4UGR9	1833	N	S	Polymorphism
A4UGR9	2423	L	R	Polymorphism
A4UGR9	2553	S	N	Polymorphism
A4UGR9	2595	H	Y	Polymorphism
A4UGR9	2607	V	I	Polymorphism
A4UGR9	2728	G	D	Polymorphism
A4UGR9	2910	A	T	Polymorphism
A4UGR9	2975	Y	C	Polymorphism
A4UGR9	3022	I	V	Polymorphism
A4UGR9	3202	G	E	Polymorphism
A4UGR9	2769	I	V	Polymorphism
A5D8T8	118	V	A	Polymorphism
A5D8T8	151	T	M	Polymorphism
A5D8T8	339	S	R	Polymorphism
A5D8V6	182	V	D	Polymorphism
A5D8V6	198	L	S	Polymorphism
A5D8V7	545	R	P	Polymorphism
A5D8W1	22	S	R	Polymorphism
A5D8W1	306	R	C	Polymorphism
A5D8W1	459	P	L	Polymorphism
A5D8W1	490	V	M	Polymorphism
A5D8W1	885	T	M	Polymorphism
A5LHX3	49	G	S	Polymorphism
A5PL33	320	H	R	Polymorphism
A5PL33	661	D	E	Polymorphism
A5PLK6	5	E	D	Polymorphism
A5PLK6	256	W	C	Polymorphism
A5PLL1	156	L	S	Polymorphism
A5PLL7	7	W	G	Polymorphism
A5PLN7	332	K	E	Polymorphism
A5PLN7	437	K	E	Polymorphism
A5PLN7	505	H	R	Polymorphism
A5PLN7	532	P	L	Polymorphism
A5PLN7	722	R	W	Polymorphism
A5PLN7	748	L	V	Polymorphism
A5X5Y0	71	A	T	Polymorphism
A5X5Y0	430	A	T	Polymorphism
A5YKK6	603	D	A	Polymorphism
A5YM72	14	P	T	Polymorphism
A5YM72	498	M	L	Polymorphism
A6BM72	242	H	R	Polymorphism
A6BM72	95	S	N	Polymorphism
A6BM72	317	H	R	Polymorphism
A6BM72	474	L	P	Polymorphism
A6BM72	861	L	F	Polymorphism
A6BM72	988	I	T	Polymorphism
A6H8M9	5	R	K	Polymorphism
A6H8Y1	38	D	E	Polymorphism
A6H8Y1	757	R	C	Polymorphism
A6H8Y1	778	V	M	Polymorphism
A6H8Y1	1264	I	M	Polymorphism
A6H8Y1	1347	V	M	Polymorphism
A6H8Y1	1469	K	E	Polymorphism
A6H8Y1	2013	I	L	Polymorphism
A6H8Y1	26	N	S	Polymorphism
A6H8Y1	125	A	V	Polymorphism
A6H8Y1	722	K	E	Polymorphism
A6H8Y1	1180	G	S	Polymorphism
A6H8Y1	1244	F	I	Polymorphism
A6H8Y1	1676	Q	E	Polymorphism
A6H8Y1	2555	N	S	Polymorphism
A6H8Z2	34	H	R	Polymorphism
A6H8Z2	41	K	E	Polymorphism
A6NC51	199	L	F	Polymorphism
A6NC57	188	A	S	Polymorphism
A6NC57	265	C	R	Polymorphism
A6NC57	406	E	K	Polymorphism
A6NC57	613	A	T	Polymorphism
A6NC98	193	D	E	Polymorphism
A6NC98	639	W	R	Polymorphism
A6NC98	886	D	A	Polymorphism
A6NCF5	163	R	H	Polymorphism
A6NCF5	176	R	Q	Polymorphism
A6NCF5	345	E	G	Polymorphism
A6NCF5	516	A	T	Polymorphism
A6NCI4	657	T	I	Polymorphism
A6NCI4	1165	Q	P	Polymorphism
A6NCI4	464	T	I	Polymorphism
A6NCJ1	83	P	L	Polymorphism
A6NCJ1	137	A	V	Polymorphism
A6NCV1	2	R	G	Polymorphism
A6NCV1	61	L	F	Polymorphism
A6NCV1	75	Y	C	Polymorphism
A6NCV1	86	G	D	Polymorphism
A6NCV1	120	R	C	Polymorphism
A6NCS4	151	F	L	Disease
A6NCS4	152	K	Q	Disease
A6NCS4	176	V	A	Disease
A6ND36	109	I	T	Polymorphism
A6ND48	36	V	A	Polymorphism
A6ND48	50	D	N	Polymorphism
A6ND48	170	S	N	Polymorphism
A6ND48	84	L	M	Polymorphism
A6ND48	216	Y	C	Polymorphism
A6ND91	266	Q	R	Polymorphism
A6NDA9	28	C	Y	Polymorphism
A6NDA9	179	K	N	Polymorphism
A6NDA9	220	L	F	Polymorphism
A6NDA9	496	V	A	Polymorphism
A6NDA9	510	T	P	Polymorphism
A6NDB9	440	A	T	Polymorphism
A6NDH6	108	V	I	Polymorphism
A6NDH6	148	S	T	Polymorphism
A6NDH6	167	T	S	Polymorphism
A6NDI0	398	L	M	Polymorphism
A6NDN3	200	R	W	Polymorphism
A6NDU8	20	Q	H	Polymorphism
A6NDX5	181	Y	C	Polymorphism
A6NE01	187	K	Q	Polymorphism
A6NE01	1204	R	G	Polymorphism
A6NE01	1233	L	P	Polymorphism
A6NE01	2166	H	Y	Polymorphism
A6NE01	2193	M	I	Polymorphism
A6NE01	2228	H	Q	Polymorphism
A6NE01	2316	Q	E	Polymorphism
A6NE52	149	R	G	Polymorphism
A6NE52	427	H	Q	Polymorphism
A6NE52	537	E	G	Polymorphism
A6NED2	8	A	S	Polymorphism
A6NEL2	377	P	T	Polymorphism
A6NEL2	152	D	G	Polymorphism
A6NEN9	156	R	H	Polymorphism
A6NEQ2	186	V	L	Polymorphism
A6NEQ2	367	R	P	Polymorphism
A6NER3	9	Y	C	Polymorphism
A6NER3	13	R	S	Polymorphism
A6NER3	16	P	R	Polymorphism
A6NER3	28	R	Q	Polymorphism
A6NES4	11	A	D	Polymorphism
A6NES4	271	Y	H	Polymorphism
A6NES4	329	E	G	Polymorphism
A6NES4	489	K	N	Polymorphism
A6NES4	978	W	R	Polymorphism
A6NES4	1041	Q	E	Polymorphism
A6NES4	1075	S	T	Polymorphism
A6NES4	1107	F	S	Polymorphism
A6NES4	1141	R	C	Polymorphism
A6NES4	1184	V	M	Polymorphism
A6NES4	1410	A	T	Polymorphism
A6NES4	1454	T	A	Polymorphism
A6NES4	1537	M	V	Polymorphism
A6NES4	1546	F	L	Polymorphism
A6NES4	1562	A	T	Polymorphism
A6NES4	1569	V	I	Polymorphism
A6NES4	1643	P	L	Polymorphism
A6NET4	44	G	D	Polymorphism
A6NF34	550	P	R	Polymorphism
A6NF89	190	T	I	Polymorphism
A6NFD8	62	L	V	Polymorphism
A6NFK2	181	L	F	Polymorphism
A6NFN9	217	R	W	Polymorphism
A6NFN9	306	I	M	Polymorphism
A6NFN9	386	S	G	Polymorphism
A6NFR6	55	R	C	Polymorphism
A6NFR6	56	L	P	Polymorphism
A6NFU8	142	A	V	Polymorphism
A6NFU8	169	E	Q	Polymorphism
A6NFY7	55	R	P	Disease
A6NFY7	57	G	R	Disease
A6NGA9	204	M	L	Polymorphism
A6NGB9	321	E	G	Polymorphism
A6NGD5	181	Q	R	Polymorphism
A6NGD5	197	E	D	Polymorphism
A6NGD5	24	Q	R	Polymorphism
A6NGD5	259	Q	K	Polymorphism
A6NGE4	549	R	W	Polymorphism
A6NGE7	57	Q	P	Polymorphism
A6NGG8	13	S	C	Polymorphism
A6NGG8	421	K	R	Polymorphism
A6NGG8	580	T	M	Polymorphism
A6NGG8	792	L	V	Polymorphism
A6NGG8	1254	P	L	Polymorphism
A6NGG8	867	P	L	Polymorphism
A6NGG8	227	E	K	Polymorphism
A6NGG8	247	V	A	Polymorphism
A6NGG8	252	A	D	Polymorphism
A6NGG8	258	R	I	Polymorphism
A6NGG8	312	S	N	Polymorphism
A6NGG8	320	R	C	Polymorphism
A6NGG8	378	E	K	Polymorphism
A6NGG8	628	A	T	Polymorphism
A6NGG8	648	A	P	Polymorphism
A6NGG8	688	C	Y	Polymorphism
A6NGG8	954	P	S	Polymorphism
A6NGG8	955	R	Q	Polymorphism
A6NGG8	959	A	T	Polymorphism
A6NGG8	1020	Q	R	Polymorphism
A6NGG8	1160	A	T	Polymorphism
A6NGG8	1177	R	Q	Polymorphism
A6NGG8	1247	G	S	Polymorphism
A6NGG8	201	I	F	Disease
A6NGG8	372	D	N	Disease
A6NGG8	612	L	P	Disease
A6NGG8	615	V	D	Disease
A6NGQ2	18	A	T	Polymorphism
A6NGQ2	92	V	A	Polymorphism
A6NGR9	97	H	Q	Polymorphism
A6NGR9	132	V	A	Polymorphism
A6NGR9	134	T	I	Polymorphism
A6NGR9	619	A	T	Polymorphism
A6NGY1	12	C	R	Polymorphism
A6NGY1	210	L	M	Polymorphism
A6NGY5	20	T	A	Polymorphism
A6NGY5	73	F	S	Polymorphism
A6NGY5	74	R	M	Polymorphism
A6NGY5	232	H	R	Polymorphism
A6NGY5	301	D	Y	Polymorphism
A6NGY5	202	R	Q	Polymorphism
A6NGY5	258	A	V	Polymorphism
A6NGY5	233	S	F	Polymorphism
A6NH00	39	G	S	Polymorphism
A6NH00	49	W	R	Polymorphism
A6NH00	179	T	A	Polymorphism
A6NH00	197	M	R	Polymorphism
A6NH00	221	A	S	Polymorphism
A6NH00	305	R	W	Polymorphism
A6NH00	69	V	M	Polymorphism
A6NH00	311	R	H	Polymorphism
A6NHA9	240	S	F	Polymorphism
A6NHA9	252	C	Y	Polymorphism
A6NHA9	288	K	R	Polymorphism
A6NHG9	64	G	R	Polymorphism
A6NHG9	189	Y	C	Polymorphism
A6NHL2	135	Q	H	Polymorphism
A6NHL2	250	R	W	Polymorphism
A6NHN0	470	E	A	Polymorphism
A6NHR9	708	V	I	Polymorphism
A6NHR9	879	K	N	Polymorphism
A6NHR9	960	I	V	Polymorphism
A6NHR9	353	Y	C	Disease
A6NHR9	479	R	P	Disease
A6NHR9	492	C	R	Disease
A6NHR9	690	P	S	Disease
A6NHR9	868	S	N	Disease
A6NHR9	1554	F	S	Disease
A6NHR9	107	L	P	Disease
A6NHR9	129	M	K	Disease
A6NHR9	134	A	S	Disease
A6NHR9	135	S	C	Disease
A6NHR9	135	S	I	Disease
A6NHR9	135	S	N	Disease
A6NHR9	136	E	D	Disease
A6NHR9	136	E	G	Disease
A6NHR9	137	G	E	Disease
A6NHR9	137	G	E	Disease
A6NHR9	139	N	H	Disease
A6NHR9	141	L	F	Disease
A6NHR9	171	F	V	Disease
A6NHR9	194	L	F	Disease
A6NHR9	242	A	G	Disease
A6NHR9	263	H	D	Disease
A6NHR9	342	W	S	Disease
A6NHR9	345	Q	R	Disease
A6NHR9	348	H	R	Disease
A6NHR9	400	Q	L	Disease
A6NHR9	420	D	V	Disease
A6NHR9	425	G	R	Disease
A6NHR9	473	E	Q	Disease
A6NHR9	518	K	E	Disease
A6NHR9	523	T	K	Disease
A6NHR9	524	N	S	Disease
A6NHR9	527	T	M	Disease
A6NHR9	552	R	Q	Disease
A6NHR9	716	G	S	Disease
A6NHR9	748	L	P	Disease
A6NHR9	849	D	N	Disease
A6NHR9	1468	M	I	Disease
A6NHR9	110	A	T	Disease
A6NHR9	283	Y	C	Disease
A6NHR9	478	G	E	Disease
A6NHR9	615	V	D	Disease
A6NHR9	1449	R	K	Disease
A6NHR9	1463	Q	P	Disease
A6NHR9	1485	P	L	Disease
A6NI15	80	E	D	Polymorphism
A6NI15	104	H	Y	Polymorphism
A6NI61	100	G	S	Disease
A6NI61	154	I	T	Disease
A6NI61	185	C	R	Disease
A6NI79	197	R	K	Polymorphism
A6NIJ9	181	L	P	Polymorphism
A6NIJ9	233	K	N	Polymorphism
A6NIM6	141	H	Q	Polymorphism
A6NIM6	271	P	L	Polymorphism
A6NIM6	494	D	E	Polymorphism
A6NIM6	508	E	K	Polymorphism
A6NIV6	159	K	E	Polymorphism
A6NJ78	31	N	K	Polymorphism
A6NJ78	149	A	T	Polymorphism
A6NJ78	267	I	F	Polymorphism
A6NJG2	254	T	A	Polymorphism
A6NJG6	145	R	Q	Polymorphism
A6NJL1	187	P	S	Polymorphism
A6NJL1	208	V	I	Polymorphism
A6NJL1	236	S	T	Polymorphism
A6NJL1	304	S	T	Polymorphism
A6NJL1	412	M	L	Polymorphism
A6NJV1	66	Q	H	Polymorphism
A6NJV1	177	Q	L	Polymorphism
A6NJZ3	13	L	Q	Polymorphism
A6NJZ3	222	T	A	Polymorphism
A6NK53	247	S	P	Polymorphism
A6NK53	531	K	T	Polymorphism
A6NK58	30	L	P	Disease
A6NK58	105	L	R	Disease
A6NK58	126	L	R	Disease
A6NK89	194	Q	H	Polymorphism
A6NK97	58	A	D	Polymorphism
A6NK97	139	A	V	Polymorphism
A6NKB5	454	T	A	Polymorphism
A6NKB5	117	R	K	Polymorphism
A6NKB5	1901	S	N	Polymorphism
A6NKB5	1984	R	Q	Polymorphism
A6NKC9	137	M	T	Polymorphism
A6NKC9	206	R	W	Polymorphism
A6NKF1	8	T	P	Polymorphism
A6NKF1	186	L	P	Polymorphism
A6NKF1	155	L	R	Polymorphism
A6NKF2	310	R	Q	Polymorphism
A6NKF2	335	C	G	Polymorphism
A6NKG5	848	E	Q	Polymorphism
A6NKK0	148	S	T	Polymorphism
A6NKK0	153	I	L	Polymorphism
A6NKK0	181	T	I	Polymorphism
A6NKK0	230	S	T	Polymorphism
A6NKQ9	185	P	S	Polymorphism
A6NKW6	5	S	R	Polymorphism
A6NKW6	111	A	P	Polymorphism
A6NL05	12	D	Y	Polymorphism
A6NL05	72	R	K	Polymorphism
A6NL05	86	R	T	Polymorphism
A6NL08	141	L	F	Polymorphism
A6NL08	235	A	D	Polymorphism
A6NL26	272	S	Y	Polymorphism
A6NLE4	36	T	M	Polymorphism
A6NLF2	375	P	L	Polymorphism
A6NLJ0	276	F	V	Polymorphism
A6NLJ0	346	D	E	Polymorphism
A6NLP5	78	I	M	Polymorphism
A6NM03	28	Y	C	Polymorphism
A6NM03	54	R	P	Polymorphism
A6NM03	87	R	L	Polymorphism
A6NM03	299	R	G	Polymorphism
A6NM11	1141	F	L	Polymorphism
A6NM11	1281	I	T	Polymorphism
A6NM11	1385	N	K	Polymorphism
A6NM11	1423	H	P	Polymorphism
A6NM43	217	C	S	Polymorphism
A6NM43	308	D	N	Polymorphism
A6NM43	395	S	G	Polymorphism
A6NM45	18	L	F	Polymorphism
A6NMB9	366	T	P	Polymorphism
A6NMN3	69	R	L	Polymorphism
A6NMS3	206	I	V	Polymorphism
A6NMU1	87	D	G	Polymorphism
A6NMU1	180	Y	S	Polymorphism
A6NMU1	277	C	R	Polymorphism
A6NMU1	303	T	A	Polymorphism
A6NMX2	227	D	Y	Polymorphism
A6NMZ7	345	E	K	Polymorphism
A6NMZ7	370	A	T	Polymorphism
A6NMZ7	461	E	A	Polymorphism
A6NMZ7	1739	R	Q	Polymorphism
A6NMZ7	1799	H	R	Polymorphism
A6NMZ7	556	P	S	Polymorphism
A6NNB3	27	G	A	Polymorphism
A6NNB3	40	S	L	Disease
A6NNM8	126	A	T	Polymorphism
A6NNM8	262	T	I	Polymorphism
A6NNN8	220	S	T	Polymorphism
A6NNN8	32	I	S	Disease
A6NNN8	34	M	R	Disease
A6NNN8	233	E	K	Disease
A6NNN8	236	V	D	Disease
A6NNN8	412	G	R	Disease
A6NNP5	120	K	R	Polymorphism
A6NNS2	227	S	L	Polymorphism
A6NNY8	381	Y	H	Disease
A6PVC2	191	R	H	Polymorphism
A6PVC2	294	E	K	Polymorphism
A6PVC2	127	L	W	Polymorphism
A6PVS8	35	F	C	Polymorphism
A6PVS8	129	M	I	Polymorphism
A6PVS8	156	H	Y	Polymorphism
A6PVS8	255	A	T	Polymorphism
A6PVS8	398	I	V	Polymorphism
A6PVS8	434	E	K	Polymorphism
A6PVS8	483	L	F	Polymorphism
A6PVY3	3	I	S	Polymorphism
A6PVY3	143	Q	R	Polymorphism
A6QL63	1002	A	D	Polymorphism
A6QL63	1076	G	S	Polymorphism
A6QL63	448	G	S	Polymorphism
A6XGL0	213	A	T	Polymorphism
A7E2F4	480	K	N	Polymorphism
A7E2F4	530	S	N	Polymorphism
A7E2F4	541	R	Q	Polymorphism
A7E2Y1	70	P	T	Polymorphism
A7E2Y1	501	F	Y	Polymorphism
A7E2Y1	780	P	S	Polymorphism
A7E2Y1	1552	K	N	Polymorphism
A7E2Y1	1581	A	V	Polymorphism
A7E2Y1	1698	Q	R	Polymorphism
A7E2Y1	1917	V	E	Polymorphism
A7E2Y1	1007	E	K	Polymorphism
A7MBM2	47	P	A	Polymorphism
A7MBM2	56	C	S	Polymorphism
A7MBM2	388	G	E	Polymorphism
A7MBM2	1145	G	S	Polymorphism
A7MBM2	1247	R	W	Polymorphism
A7MD48	243	S	N	Polymorphism
A7MD48	406	R	Q	Polymorphism
A7MD48	547	R	S	Polymorphism
A7XYQ1	683	S	G	Polymorphism
A8CG34	379	T	A	Polymorphism
A8CG34	1165	Q	L	Polymorphism
A8K0R7	531	P	S	Polymorphism
A8K0R7	693	V	M	Polymorphism
A8K0R7	731	F	L	Polymorphism
A8K0R7	314	A	T	Polymorphism
A8K2U0	207	G	R	Polymorphism
A8K2U0	970	C	Y	Polymorphism
A8K2U0	1131	T	M	Polymorphism
A8K2U0	1412	T	A	Polymorphism
A8K2U0	850	D	E	Polymorphism
A8K2U0	1229	H	R	Polymorphism
A8K2U0	1122	R	W	Polymorphism
A8K2U0	1257	M	V	Polymorphism
A8K2U0	1312	T	M	Polymorphism
A8K2U0	296	V	A	Polymorphism
A8K2U0	356	P	R	Polymorphism
A8K2U0	1001	R	W	Polymorphism
A8K2U0	1431	A	V	Polymorphism
A8K7I4	357	N	S	Polymorphism
A8K7I4	524	M	T	Polymorphism
A8K7I4	65	L	F	Polymorphism
A8K7I4	152	R	K	Polymorphism
A8K7I4	406	E	V	Polymorphism
A8K7I4	426	K	R	Polymorphism
A8K7I4	661	Y	H	Polymorphism
A8K7I4	760	K	N	Polymorphism
A8K855	27	F	I	Polymorphism
A8K855	186	S	G	Polymorphism
A8K855	248	T	I	Polymorphism
A8K855	262	M	T	Polymorphism
A8K855	375	R	K	Polymorphism
A8K8P3	13	H	L	Polymorphism
A8K8P3	72	R	H	Polymorphism
A8K8P3	167	Q	H	Polymorphism
A8K8P3	322	Y	H	Polymorphism
A8K8P3	330	W	R	Polymorphism
A8K8P3	549	R	Q	Polymorphism
A8K8P3	1087	L	P	Polymorphism
A8K8P3	760	R	H	Polymorphism
A8K8V0	316	D	G	Polymorphism
A8K8V0	337	S	R	Polymorphism
A8MPS7	263	A	T	Polymorphism
A8MPX8	37	R	H	Polymorphism
A8MPX8	123	F	L	Polymorphism
A8MPX8	260	A	T	Polymorphism
A8MT70	636	A	G	Polymorphism
A8MT70	14	P	T	Polymorphism
A8MT70	160	K	N	Polymorphism
A8MT70	178	K	R	Polymorphism
A8MT70	473	A	G	Polymorphism
A8MT70	511	I	T	Polymorphism
A8MT70	555	E	K	Polymorphism
A8MT70	346	H	R	Polymorphism
A8MTB9	160	L	H	Polymorphism
A8MTB9	161	T	A	Polymorphism
A8MTQ0	5	R	T	Polymorphism
A8MTQ0	164	N	K	Polymorphism
A8MTZ7	140	I	V	Polymorphism
A8MTY7	23	T	I	Polymorphism
A8MTY7	130	S	N	Polymorphism
A8MUM7	97	L	H	Polymorphism
A8MUP2	125	G	S	Polymorphism
A8MV23	143	D	N	Polymorphism
A8MV24	61	P	L	Polymorphism
A8MVA2	86	Y	C	Polymorphism
A8MVW5	86	K	T	Polymorphism
A8MVW5	114	F	L	Polymorphism
A8MWL7	108	R	C	Polymorphism
A8MWY0	539	N	Y	Polymorphism
A8MWY0	729	L	V	Polymorphism
A8MWY0	767	S	R	Polymorphism
A8MXD5	9	E	K	Polymorphism
A8MXD5	51	G	E	Polymorphism
A8MXD5	91	G	V	Polymorphism
A8MXD5	38	P	L	Disease
A8MXD5	64	G	S	Disease
A8MXD5	138	R	C	Disease
A8MXD5	153	F	V	Disease
A8MXQ7	509	T	R	Polymorphism
A8MXV4	43	R	Q	Polymorphism
A8MXY4	129	A	G	Polymorphism
A8MXY4	7	W	R	Polymorphism
A8MYU2	768	W	R	Polymorphism
A8MYU2	916	N	S	Polymorphism
A8MYU2	175	D	N	Polymorphism
A8MZ36	4	S	N	Polymorphism
A8TX70	2188	Q	R	Polymorphism
A8TX70	2205	G	D	Polymorphism
A8TX70	455	E	K	Polymorphism
A8TX70	641	N	H	Polymorphism
A8TX70	805	H	R	Polymorphism
A8TX70	982	D	G	Polymorphism
A8TX70	1114	I	M	Polymorphism
A8TX70	1280	T	P	Polymorphism
A8TX70	1477	C	S	Polymorphism
A8TX70	1589	S	P	Polymorphism
A8TX70	2175	D	N	Polymorphism
A9YTQ3	114	L	P	Polymorphism
A9YTQ3	189	P	A	Polymorphism
A9YTQ3	373	G	V	Polymorphism
A9YTQ3	627	D	H	Polymorphism
A9Z1Z3	1179	K	E	Polymorphism
A9Z1Z3	1183	N	S	Polymorphism
A9Z1Z3	1318	V	I	Polymorphism
B0I1T2	49	V	M	Polymorphism
B0I1T2	489	M	T	Polymorphism
B0I1T2	861	Q	R	Polymorphism
B0I1T2	798	R	Q	Polymorphism
B0YJ81	64	E	K	Polymorphism
B0YJ81	64	E	Q	Polymorphism
B0YJ81	70	V	F	Polymorphism
B0YJ81	227	H	Y	Polymorphism
B1AJZ9	763	E	K	Polymorphism
B1AK53	322	R	H	Polymorphism
B1AK53	323	Y	C	Polymorphism
B1AK53	719	S	R	Disease
B1AK53	744	D	N	Disease
B1AKI9	193	P	R	Polymorphism
B1ANS9	647	R	Q	Polymorphism
B1ANS9	952	R	W	Polymorphism
B1ANY3	162	W	R	Polymorphism
B1ANY3	199	K	N	Polymorphism
B1ANY3	203	K	N	Polymorphism
B1APH4	61	P	R	Polymorphism
B1APH4	120	R	S	Polymorphism
B1ATL7	193	M	T	Polymorphism
B1ATL7	115	L	V	Polymorphism
B2RC85	836	E	K	Polymorphism
B2RTY4	37	R	K	Polymorphism
B2RTY4	85	R	Q	Polymorphism
B2RTY4	161	T	I	Polymorphism
B2RTY4	168	N	D	Polymorphism
B2RTY4	211	L	P	Polymorphism
B2RTY4	946	R	Q	Polymorphism
B2RTY4	1193	G	E	Polymorphism
B2RTY4	1362	S	P	Polymorphism
B2RTY4	1476	P	R	Polymorphism
B2RTY4	1795	H	Y	Polymorphism
B2RTY4	1805	H	Q	Polymorphism
B2RTY4	1834	R	C	Polymorphism
B2RTY4	2390	I	V	Polymorphism
B2RTY4	825	A	V	Polymorphism
B2RU33	3	T	A	Polymorphism
B2RU33	10	A	T	Polymorphism
B2RU33	13	A	T	Polymorphism
B2RU33	28	F	C	Polymorphism
B2RU33	30	H	P	Polymorphism
B2RU33	36	K	R	Polymorphism
B2RU33	66	H	R	Polymorphism
B2RU33	72	C	Y	Polymorphism
B2RU33	86	H	D	Polymorphism
B2RU33	166	M	I	Polymorphism
B2RU33	221	C	R	Polymorphism
B2RUZ4	51	M	K	Polymorphism
B2RUZ4	51	M	R	Polymorphism
B2RXF5	397	R	H	Disease
B2RXH2	26	A	T	Polymorphism
B2RXH2	42	Q	R	Polymorphism
B2RXH2	113	Q	R	Polymorphism
B2RXH2	258	F	S	Polymorphism
B2RXH4	302	S	T	Polymorphism
B2RXH4	352	E	G	Polymorphism
B3EWG3	35	V	L	Polymorphism
B3GLJ2	30	T	K	Polymorphism
B3SHH9	35	I	T	Polymorphism
B3SHH9	147	A	V	Polymorphism
B3SHH9	206	F	L	Polymorphism
B6A8C7	37	S	P	Polymorphism
B6A8C7	111	R	H	Polymorphism
B6A8C7	258	R	W	Polymorphism
B7U540	56	A	E	Polymorphism
B7U540	169	G	R	Polymorphism
B7U540	249	I	V	Polymorphism
B7U540	140	T	M	Disease
B7U540	205	R	H	Disease
B7U540	354	T	M	Disease
B7U540	366	K	R	Disease
B7U540	360	K	T	Disease
B7U540	388	E	K	Disease
B7ZBB8	280	P	Q	Polymorphism
C9JDP6	219	H	Y	Polymorphism
C9JDV5	131	L	F	Polymorphism
C9JE40	88	M	L	Polymorphism
C9JE40	189	L	R	Disease
C9JE40	217	Y	N	Disease
C9JR72	248	R	S	Disease
C9JR72	390	K	N	Disease
C9JR72	408	R	C	Disease
C9JXX5	80	Q	H	Polymorphism
E2RYF6	1712	N	D	Polymorphism
E9PAV3	336	V	E	Polymorphism
E9PAV3	405	F	S	Polymorphism
E9PAV3	519	P	S	Polymorphism
E9PAV3	1795	S	T	Polymorphism
E9PAV3	1841	L	P	Polymorphism
I3L3R5	33	E	D	Polymorphism
I3L3R5	39	L	P	Polymorphism
I3L3R5	64	E	D	Polymorphism
I3L3R5	80	G	V	Polymorphism
I3L3R5	160	E	K	Polymorphism
I3L3R5	195	R	C	Polymorphism
I3L3R5	224	A	T	Polymorphism
I3L3R5	232	E	A	Polymorphism
I3L3R5	249	D	G	Polymorphism
M0R2J8	83	V	M	Polymorphism
M0R2J8	7	E	G	Polymorphism
O00115	314	R	L	Polymorphism
O00115	39	R	I	Polymorphism
O00115	204	H	R	Polymorphism
O00116	419	R	H	Disease
O00116	309	T	I	Disease
O00116	469	L	P	Disease
O00116	182	R	Q	Disease
O00116	471	E	K	Disease
O00116	568	T	M	Disease
O00124	18	V	M	Polymorphism
O00124	51	I	T	Polymorphism
O00139	317	S	N	Disease
O00139	321	H	D	Disease
O00141	219	V	I	Polymorphism
O00141	342	A	V	Polymorphism
O00142	53	I	M	Disease
O00142	108	T	M	Disease
O00142	121	H	N	Disease
O00142	212	I	N	Disease
O00142	64	T	M	Disease
O00142	183	R	W	Disease
O00142	183	R	W	Disease
O00142	192	R	K	Disease
O00142	117	M	V	Disease
O00142	139	A	V	Disease
O00142	188	T	A	Disease
O00148	142	V	I	Polymorphism
O00151	175	N	S	Polymorphism
O00159	795	V	I	Polymorphism
O00159	826	Q	R	Polymorphism
O00160	960	P	L	Polymorphism
O00160	502	I	V	Disease
O00165	49	P	S	Polymorphism
O00165	151	S	G	Polymorphism
O00165	278	S	P	Polymorphism
O00165	141	F	L	Disease
O00165	130	L	R	Disease
O00165	172	V	I	Disease
O00167	83	P	S	Polymorphism
O00167	238	T	A	Polymorphism
O00170	16	R	H	Polymorphism
O00170	228	Q	K	Polymorphism
O00170	307	Q	R	Polymorphism
O00170	304	R	Q	Disease
O00175	29	I	L	Polymorphism
O00175	31	S	F	Polymorphism
O00175	102	A	T	Polymorphism
O00175	110	Q	E	Polymorphism
O00178	91	G	R	Polymorphism
O00182	5	G	S	Polymorphism
O00186	433	E	G	Polymorphism
O00186	546	C	G	Polymorphism
O00186	295	R	Q	Polymorphism
O00187	99	R	Q	Polymorphism
O00187	118	R	C	Polymorphism
O00187	155	H	R	Polymorphism
O00187	371	D	Y	Polymorphism
O00187	377	V	A	Polymorphism
O00187	439	R	H	Polymorphism
O00187	128	T	M	Polymorphism
O00187	405	V	M	Polymorphism
O00187	120	D	G	Disease
O00187	126	P	L	Disease
O00192	175	V	A	Polymorphism
O00192	906	R	Q	Polymorphism
O00192	220	P	L	Polymorphism
O00192	909	R	W	Polymorphism
O00192	909	R	Q	Polymorphism
O00192	912	R	W	Polymorphism
O00192	539	R	Q	Polymorphism
O00194	92	A	T	Polymorphism
O00203	585	V	E	Polymorphism
O00203	580	L	R	Disease
O00204	51	L	S	Polymorphism
O00204	345	P	L	Polymorphism
O00204	240	V	I	Polymorphism
O00206	299	D	G	Polymorphism
O00206	399	T	I	Polymorphism
O00206	188	Q	R	Polymorphism
O00206	246	C	S	Polymorphism
O00206	329	N	S	Polymorphism
O00206	443	F	L	Polymorphism
O00206	474	E	K	Polymorphism
O00206	510	Q	H	Polymorphism
O00206	694	K	R	Polymorphism
O00206	763	R	H	Polymorphism
O00206	834	Q	H	Polymorphism
O00206	342	F	Y	Polymorphism
O00206	400	S	N	Polymorphism
O00206	175	T	A	Polymorphism
O00206	385	L	F	Polymorphism
O00206	306	C	W	Polymorphism
O00206	310	V	G	Polymorphism
O00206	287	E	D	Polymorphism
O00212	134	C	R	Polymorphism
O00213	327	M	V	Polymorphism
O00213	396	N	S	Polymorphism
O00214	36	R	C	Polymorphism
O00214	19	F	Y	Polymorphism
O00214	56	M	V	Polymorphism
O00214	184	R	S	Polymorphism
O00217	79	P	L	Disease
O00217	102	R	H	Disease
O00219	173	R	H	Polymorphism
O00220	33	T	I	Polymorphism
O00220	141	H	R	Polymorphism
O00220	209	R	T	Polymorphism
O00220	228	E	A	Polymorphism
O00220	11	G	V	Polymorphism
O00220	105	P	R	Polymorphism
O00220	297	N	H	Polymorphism
O00220	441	R	K	Polymorphism
O00221	95	H	Q	Polymorphism
O00221	194	V	A	Polymorphism
O00222	10	S	C	Polymorphism
O00222	21	F	C	Polymorphism
O00222	392	R	Q	Polymorphism
O00222	548	V	G	Polymorphism
O00222	265	I	T	Polymorphism
O00222	362	F	Y	Polymorphism
O00222	368	G	D	Polymorphism
O00222	430	L	F	Polymorphism
O00222	343	R	Q	Polymorphism
O00222	768	I	N	Polymorphism
O00222	902	S	I	Polymorphism
O00232	358	V	A	Polymorphism
O00233	17	V	A	Polymorphism
O00233	74	T	I	Polymorphism
O00233	134	R	W	Polymorphism
O00233	197	E	G	Polymorphism
O00238	149	R	W	Polymorphism
O00238	224	R	H	Polymorphism
O00238	371	R	Q	Polymorphism
O00238	200	I	K	Disease
O00238	486	R	W	Disease
O00238	486	R	Q	Disease
O00238	53	C	R	Disease
O00238	325	K	N	Disease
O00241	23	R	G	Polymorphism
O00241	53	R	H	Polymorphism
O00241	229	I	M	Polymorphism
O00241	363	A	P	Polymorphism
O00253	67	A	T	Polymorphism
O00254	15	L	S	Polymorphism
O00254	177	M	V	Polymorphism
O00254	250	N	D	Polymorphism
O00255	176	R	Q	Polymorphism
O00255	546	T	A	Polymorphism
O00255	557	T	S	Polymorphism
O00255	12	P	L	Disease
O00255	22	L	R	Disease
O00255	26	E	K	Disease
O00255	39	L	W	Disease
O00255	42	G	D	Disease
O00255	45	E	G	Disease
O00255	139	H	D	Disease
O00255	139	H	Y	Disease
O00255	135	K	I	Disease
O00255	144	F	V	Disease
O00255	165	A	P	Disease
O00255	169	A	D	Disease
O00255	177	D	Y	Disease
O00255	181	A	P	Disease
O00255	184	E	D	Disease
O00255	188	W	S	Disease
O00255	189	V	E	Disease
O00255	228	L	P	Disease
O00255	247	A	V	Disease
O00255	260	E	K	Disease
O00255	269	L	P	Disease
O00255	272	L	P	Disease
O00255	289	A	E	Disease
O00255	291	L	P	Disease
O00255	314	A	P	Disease
O00255	319	R	P	Disease
O00255	342	A	D	Disease
O00255	346	W	R	Disease
O00255	349	T	R	Disease
O00255	364	E	K	Disease
O00255	373	A	D	Disease
O00255	423	D	N	Disease
O00255	441	W	R	Disease
O00255	452	F	S	Disease
O00255	560	S	N	Disease
O00255	161	G	D	Disease
O00255	246	C	R	Disease
O00255	45	E	K	Disease
O00255	98	R	L	Disease
O00255	110	G	E	Disease
O00255	139	H	P	Disease
O00255	139	H	R	Disease
O00255	158	D	V	Disease
O00255	159	S	I	Disease
O00255	160	S	F	Disease
O00255	165	A	T	Disease
O00255	167	V	F	Disease
O00255	170	C	R	Disease
O00255	173	L	P	Disease
O00255	184	E	K	Disease
O00255	184	E	Q	Disease
O00255	186	H	R	Disease
O00255	188	W	R	Disease
O00255	220	V	M	Disease
O00255	230	G	R	Disease
O00255	234	R	L	Disease
O00255	245	V	F	Disease
O00255	246	C	F	Disease
O00255	246	C	Y	Disease
O00255	258	S	P	Disease
O00255	264	L	R	Disease
O00255	265	Q	P	Disease
O00255	282	P	H	Disease
O00255	286	G	R	Disease
O00255	310	G	D	Disease
O00255	316	T	P	Disease
O00255	322	H	R	Disease
O00255	322	H	Y	Disease
O00255	325	P	L	Disease
O00255	325	P	R	Disease
O00255	330	A	P	Disease
O00255	342	A	P	Disease
O00255	347	A	P	Disease
O00255	353	I	N	Disease
O00255	358	Y	D	Disease
O00255	360	R	W	Disease
O00255	362	D	H	Disease
O00255	377	I	M	Disease
O00255	378	P	S	Disease
O00255	390	A	V	Disease
O00255	416	A	P	Disease
O00255	419	L	P	Disease
O00255	420	R	P	Disease
O00255	423	D	H	Disease
O00255	426	C	Y	Disease
O00255	428	W	S	Disease
O00255	432	S	R	Disease
O00255	441	W	C	Disease
O00255	449	L	P	Disease
O00255	532	R	C	Disease
O00255	545	P	S	Disease
O00255	549	P	S	Disease
O00255	560	S	R	Disease
O00255	147	I	F	Disease
O00255	418	L	R	Disease
O00255	476	W	C	Disease
O00258	110	V	I	Polymorphism
O00268	651	P	L	Polymorphism
O00270	91	H	R	Polymorphism
O00291	263	M	K	Polymorphism
O00292	92	S	L	Polymorphism
O00292	286	P	L	Polymorphism
O00292	342	S	N	Disease
O00294	67	T	R	Polymorphism
O00294	259	I	T	Polymorphism
O00294	261	K	N	Polymorphism
O00294	420	R	P	Disease
O00294	459	I	K	Disease
O00294	491	F	L	Disease
O00294	245	A	V	Disease
O00294	261	K	T	Disease
O00294	378	R	H	Disease
O00294	454	T	M	Disease
O00294	489	K	R	Disease
O00294	382	F	S	Disease
O00294	368	G	W	Disease
O00294	400	R	W	Disease
O00294	482	R	W	Disease
O00295	245	E	K	Polymorphism
O00295	251	D	N	Polymorphism
O00295	18	A	T	Polymorphism
O00295	122	G	S	Polymorphism
O00300	3	N	K	Polymorphism
O00300	104	V	M	Polymorphism
O00303	172	W	L	Polymorphism
O00303	39	P	L	Polymorphism
O00305	104	C	F	Disease
O00311	23	Q	P	Polymorphism
O00311	99	I	V	Polymorphism
O00311	112	G	W	Polymorphism
O00311	162	F	L	Polymorphism
O00311	441	K	R	Polymorphism
O00311	208	I	M	Polymorphism
O00311	209	E	D	Polymorphism
O00311	472	T	I	Polymorphism
O00311	498	S	A	Polymorphism
O00321	90	D	N	Polymorphism
O00322	257	M	T	Polymorphism
O00322	33	S	A	Polymorphism
O00329	1021	E	K	Disease
O00330	23	R	C	Polymorphism
O00330	101	T	A	Polymorphism
O00330	370	D	V	Polymorphism
O00337	34	E	G	Polymorphism
O00337	189	V	I	Polymorphism
O00337	409	N	S	Polymorphism
O00337	521	D	N	Polymorphism
O00337	190	A	S	Polymorphism
O00337	237	Q	K	Polymorphism
O00337	510	R	C	Polymorphism
O00337	546	S	P	Polymorphism
O00338	128	Y	H	Polymorphism
O00338	255	S	A	Polymorphism
O00338	282	R	T	Polymorphism
O00339	356	K	E	Polymorphism
O00339	14	G	A	Polymorphism
O00339	187	T	M	Polymorphism
O00339	599	A	T	Polymorphism
O00339	855	T	M	Polymorphism
O00339	932	V	I	Polymorphism
O00341	537	Q	R	Polymorphism
O00358	102	R	C	Polymorphism
O00358	132	N	D	Polymorphism
O00358	65	A	V	Disease
O00358	57	S	N	Disease
O00358	73	R	S	Disease
O00358	248	A	G	Disease
O00391	114	N	S	Polymorphism
O00391	200	G	A	Polymorphism
O00391	256	R	M	Polymorphism
O00391	294	A	S	Polymorphism
O00391	444	H	R	Polymorphism
O00391	591	N	H	Polymorphism
O00391	605	R	P	Polymorphism
O00398	3	N	H	Polymorphism
O00400	171	D	G	Polymorphism
O00400	113	S	R	Disease
O00400	110	A	P	Disease
O00408	224	T	I	Polymorphism
O00409	337	Y	H	Polymorphism
O00410	286	L	I	Polymorphism
O00410	525	E	K	Polymorphism
O00410	549	E	K	Polymorphism
O00410	905	Y	C	Polymorphism
O00410	969	T	I	Polymorphism
O00411	555	E	A	Polymorphism
O00418	23	H	R	Polymorphism
O00418	75	P	A	Polymorphism
O00418	433	R	W	Polymorphism
O00418	609	D	H	Polymorphism
O00418	361	Q	R	Polymorphism
O00421	167	F	Y	Polymorphism
O00421	168	V	M	Polymorphism
O00421	243	I	V	Polymorphism
O00421	4	Y	C	Polymorphism
O00423	377	A	V	Polymorphism
O00423	552	H	N	Polymorphism
O00423	556	S	P	Polymorphism
O00423	225	W	R	Disease
O00423	243	T	A	Disease
O00429	71	S	T	Polymorphism
O00429	426	E	D	Polymorphism
O00429	395	A	D	Disease
O00429	362	G	S	Disease
O00429	403	R	C	Disease
O00429	2	E	A	Disease
O00429	36	S	G	Disease
O00429	192	A	E	Disease
O00429	406	L	S	Disease
O00443	1415	T	A	Polymorphism
O00444	232	S	T	Polymorphism
O00444	86	Y	C	Polymorphism
O00444	146	R	H	Polymorphism
O00444	226	A	T	Polymorphism
O00444	317	P	L	Polymorphism
O00444	449	N	D	Polymorphism
O00444	519	W	S	Polymorphism
O00444	830	E	D	Polymorphism
O00445	111	R	Q	Polymorphism
O00445	4	E	D	Polymorphism
O00451	462	L	Q	Polymorphism
O00459	234	S	R	Polymorphism
O00459	313	S	P	Polymorphism
O00459	373	G	R	Disease
O00459	401	L	P	Disease
O00459	557	D	H	Disease
O00462	253	V	I	Polymorphism
O00462	701	T	M	Polymorphism
O00462	253	V	L	Polymorphism
O00463	186	N	H	Polymorphism
O00463	120	V	G	Polymorphism
O00463	358	L	V	Polymorphism
O00463	268	H	Y	Polymorphism
O00468	1666	V	I	Polymorphism
O00468	23	V	L	Polymorphism
O00468	58	D	N	Polymorphism
O00468	267	T	M	Polymorphism
O00468	375	A	S	Polymorphism
O00468	728	E	V	Polymorphism
O00468	852	Q	R	Polymorphism
O00468	984	V	M	Polymorphism
O00468	1088	L	F	Polymorphism
O00468	1118	T	K	Polymorphism
O00468	1135	Q	R	Polymorphism
O00468	1240	P	L	Polymorphism
O00468	1341	G	R	Polymorphism
O00468	1451	P	L	Polymorphism
O00468	1514	A	T	Polymorphism
O00468	1565	Q	H	Polymorphism
O00468	1671	R	Q	Polymorphism
O00468	1698	R	P	Polymorphism
O00468	1734	R	H	Polymorphism
O00468	1789	D	N	Polymorphism
O00468	2046	G	V	Polymorphism
O00468	745	A	V	Polymorphism
O00468	105	N	I	Disease
O00468	1709	G	R	Disease
O00468	1727	V	F	Disease
O00468	76	G	S	Disease
O00468	1875	G	R	Disease
O00469	601	G	C	Polymorphism
O00469	598	R	H	Disease
O00469	601	G	V	Disease
O00469	608	T	I	Disease
O00470	272	R	H	Polymorphism
O00471	10	E	D	Polymorphism
O00472	298	A	T	Polymorphism
O00476	100	A	T	Polymorphism
O00476	201	G	R	Polymorphism
O00476	300	P	L	Polymorphism
O00476	68	N	H	Polymorphism
O00476	226	F	S	Polymorphism
O00481	224	S	N	Polymorphism
O00481	456	P	T	Polymorphism
O00481	15	R	H	Polymorphism
O00481	282	R	T	Polymorphism
O00488	6	R	Q	Polymorphism
O00499	35	K	N	Disease
O00499	151	D	N	Disease
O00499	24	R	C	Disease
O00499	145	R	C	Disease
O00499	154	R	Q	Disease
O00499	234	R	C	Disease
O00505	291	P	S	Polymorphism
O00506	64	Q	H	Polymorphism
O00507	1060	A	T	Polymorphism
O00507	1035	P	S	Polymorphism
O00507	65	E	D	Polymorphism
O00507	211	R	C	Polymorphism
O00507	1705	A	S	Polymorphism
O00512	671	P	S	Polymorphism
O00512	782	R	K	Polymorphism
O00515	56	A	S	Polymorphism
O00515	155	A	P	Polymorphism
O00515	243	L	P	Polymorphism
O00515	279	P	Q	Polymorphism
O00515	323	K	E	Polymorphism
O00515	503	T	S	Polymorphism
O00519	129	P	T	Polymorphism
O00522	97	F	S	Disease
O00522	569	K	E	Disease
O00526	47	A	S	Polymorphism
O00526	160	T	M	Polymorphism
O00533	17	L	F	Polymorphism
O00533	287	T	A	Polymorphism
O00533	1034	I	V	Polymorphism
O00534	499	S	I	Polymorphism
O00534	506	R	K	Polymorphism
O00534	757	R	C	Polymorphism
O00534	759	H	R	Polymorphism
O00534	202	S	G	Polymorphism
O00534	205	E	K	Polymorphism
O00541	264	T	S	Polymorphism
O00541	370	D	H	Polymorphism
O00541	411	A	T	Polymorphism
O00548	444	V	M	Polymorphism
O00555	21	A	V	Polymorphism
O00555	913	P	S	Polymorphism
O00555	917	E	D	Polymorphism
O00555	1014	E	K	Polymorphism
O00555	1104	G	S	Polymorphism
O00555	2395	P	S	Polymorphism
O00555	992	E	V	Polymorphism
O00555	731	E	A	Polymorphism
O00555	1172	P	L	Polymorphism
O00555	453	A	T	Polymorphism
O00555	1672	R	P	Polymorphism
O00555	192	R	Q	Disease
O00555	665	T	M	Disease
O00555	665	T	M	Disease
O00555	713	V	A	Disease
O00555	1809	I	L	Disease
O00555	195	R	K	Disease
O00555	218	S	L	Disease
O00555	253	H	Y	Disease
O00555	256	C	R	Disease
O00555	287	C	Y	Disease
O00555	293	G	R	Disease
O00555	293	G	R	Disease
O00555	582	R	Q	Disease
O00555	582	R	Q	Disease
O00555	714	D	E	Disease
O00555	1334	K	E	Disease
O00555	1345	R	Q	Disease
O00555	1383	Y	C	Disease
O00555	1402	F	C	Disease
O00555	1455	V	L	Disease
O00555	1481	G	R	Disease
O00555	1489	F	S	Disease
O00555	1492	V	I	Disease
O00555	1660	R	H	Disease
O00555	1666	R	W	Disease
O00555	1682	W	R	Disease
O00555	1735	H	L	Disease
O00555	1755	E	K	Disease
O00555	2134	R	C	Disease
O00555	248	Y	C	Disease
O00555	389	L	F	Disease
O00555	405	A	T	Disease
O00555	500	T	M	Disease
O00555	637	G	D	Disease
O00555	797	M	T	Disease
O00555	896	P	R	Disease
O00555	1663	R	Q	Disease
O00555	1678	R	C	Disease
O00555	1868	C	R	Disease
O00555	1694	V	I	Disease
O00555	388	E	K	Disease
O00555	101	E	Q	Disease
O00555	712	A	T	Disease
O00555	1435	W	R	Disease
O00555	1507	A	S	Disease
O00555	1337	D	Y	Disease
O00560	69	N	S	Polymorphism
O00566	634	E	K	Polymorphism
O00566	425	L	M	Polymorphism
O00566	229	E	D	Polymorphism
O00566	69	E	A	Polymorphism
O00566	115	R	H	Polymorphism
O00566	140	D	N	Polymorphism
O00566	639	A	T	Polymorphism
O00567	576	V	A	Polymorphism
O00567	121	I	V	Polymorphism
O00567	475	M	T	Polymorphism
O00571	214	I	T	Disease
O00571	233	A	V	Disease
O00571	235	L	P	Disease
O00571	300	V	F	Disease
O00571	326	R	H	Disease
O00571	351	R	Q	Disease
O00571	362	R	C	Disease
O00571	376	R	C	Disease
O00571	392	L	P	Disease
O00571	417	Q	P	Disease
O00571	475	R	G	Disease
O00571	480	R	S	Disease
O00571	488	R	H	Disease
O00571	507	I	T	Disease
O00571	509	N	I	Disease
O00571	514	I	T	Disease
O00571	534	R	H	Disease
O00571	568	P	L	Disease
O00574	3	E	K	Polymorphism
O00584	236	R	W	Polymorphism
O00584	184	C	R	Disease
O00587	302	R	C	Polymorphism
O00590	373	Y	S	Polymorphism
O00590	41	V	A	Polymorphism
O00590	248	A	V	Polymorphism
O00590	311	L	V	Polymorphism
O00591	391	F	L	Polymorphism
O00592	60	T	R	Polymorphism
O00592	194	S	L	Polymorphism
O00592	112	G	S	Polymorphism
O00592	358	V	I	Polymorphism
O00592	298	P	A	Polymorphism
O00592	126	T	P	Polymorphism
O00602	126	Y	H	Polymorphism
O00602	93	R	Q	Polymorphism
O00622	334	R	W	Polymorphism
O00623	245	L	I	Polymorphism
O00623	320	S	F	Disease
O00623	34	R	S	Disease
O00625	228	V	A	Polymorphism
O00626	2	D	A	Polymorphism
O00628	218	A	V	Disease
O00628	14	T	P	Disease
O00634	425	P	S	Polymorphism
O00635	421	G	R	Polymorphism
O00716	344	G	R	Polymorphism
O00716	389	D	N	Polymorphism
O00744	77	H	Y	Polymorphism
O00744	285	I	T	Polymorphism
O00744	301	P	S	Polymorphism
O00744	332	R	W	Disease
O00744	211	R	Q	Disease
O00748	34	R	W	Polymorphism
O00748	206	R	H	Polymorphism
O00754	278	L	V	Polymorphism
O00754	312	T	I	Polymorphism
O00754	337	R	Q	Polymorphism
O00754	413	N	S	Polymorphism
O00754	250	A	S	Polymorphism
O00754	481	A	S	Polymorphism
O00754	248	P	L	Polymorphism
O00754	282	P	S	Polymorphism
O00754	669	P	L	Polymorphism
O00754	72	H	L	Disease
O00754	355	T	P	Disease
O00754	356	P	R	Disease
O00754	714	W	R	Disease
O00754	750	R	W	Disease
O00754	809	L	P	Disease
O00754	200	H	L	Disease
O00754	453	S	Y	Disease
O00754	801	G	D	Disease
O00754	55	C	F	Disease
O00754	74	D	E	Disease
O00754	95	A	P	Disease
O00754	99	Y	H	Disease
O00754	159	D	N	Disease
O00754	197	P	R	Disease
O00754	200	H	N	Disease
O00754	202	R	P	Disease
O00754	229	R	W	Disease
O00754	263	P	L	Disease
O00754	318	S	L	Disease
O00754	352	L	P	Disease
O00754	379	P	L	Disease
O00754	390	G	C	Disease
O00754	420	G	V	Disease
O00754	445	H	Y	Disease
O00754	451	G	C	Disease
O00754	453	S	F	Disease
O00754	457	V	E	Disease
O00754	501	C	S	Disease
O00754	565	L	P	Disease
O00754	745	T	R	Disease
O00754	800	G	R	Disease
O00754	800	G	W	Disease
O00754	891	G	R	Disease
O00754	892	L	P	Disease
O00754	916	R	C	Disease
O00754	916	R	H	Disease
O00754	950	R	P	Disease
O00754	956	L	R	Disease
O00754	1000	F	S	Disease
O00755	109	A	T	Disease
O00755	292	R	C	Disease
O00755	222	R	W	Disease
O00755	72	E	K	Disease
O00757	86	V	L	Polymorphism
O00762	25	G	D	Polymorphism
O00763	552	I	V	Polymorphism
O00763	651	A	T	Polymorphism
O00763	2141	V	I	Polymorphism
O00767	224	M	L	Polymorphism
O14490	816	R	Q	Polymorphism
O14497	1658	R	W	Polymorphism
O14497	1907	I	F	Polymorphism
O14497	120	P	S	Polymorphism
O14508	52	S	N	Polymorphism
O14513	600	S	T	Polymorphism
O14513	937	V	I	Polymorphism
O14513	977	I	T	Polymorphism
O14513	1093	N	Y	Polymorphism
O14513	1260	P	Q	Polymorphism
O14513	1403	V	A	Polymorphism
O14513	250	R	Q	Polymorphism
O14520	38	L	V	Polymorphism
O14520	63	K	T	Polymorphism
O14520	12	R	C	Polymorphism
O14520	59	V	L	Polymorphism
O14520	264	G	V	Polymorphism
O14521	12	G	S	Polymorphism
O14521	50	H	R	Polymorphism
O14521	81	P	L	Disease
O14521	81	P	L	Disease
O14521	92	D	Y	Disease
O14521	92	D	Y	Disease
O14521	102	H	L	Disease
O14521	114	Y	C	Disease
O14521	139	L	P	Disease
O14521	148	G	V	Disease
O14521	69	E	K	Disease
O14521	92	D	G	Disease
O14522	29	A	P	Polymorphism
O14522	76	M	V	Polymorphism
O14523	413	R	W	Polymorphism
O14524	217	I	V	Polymorphism
O14525	1270	G	R	Polymorphism
O14525	1278	R	G	Polymorphism
O14525	932	H	R	Polymorphism
O14525	942	H	Q	Polymorphism
O14529	1472	V	L	Polymorphism
O14530	14	L	Q	Polymorphism
O14530	38	Q	R	Polymorphism
O14543	125	H	Y	Polymorphism
O14556	110	D	N	Polymorphism
O14558	20	P	L	Polymorphism
O14576	582	N	T	Polymorphism
O14578	7	G	E	Polymorphism
O14578	9	R	Q	Polymorphism
O14578	183	L	F	Polymorphism
O14578	106	G	V	Disease
O14578	126	K	Q	Disease
O14578	230	D	V	Disease
O14579	13	S	C	Polymorphism
O14579	117	T	I	Polymorphism
O14581	37	V	A	Polymorphism
O14581	46	I	T	Polymorphism
O14581	69	A	S	Polymorphism
O14581	237	A	T	Polymorphism
O14593	251	Q	E	Polymorphism
O14593	48	E	D	Polymorphism
O14593	195	L	P	Disease
O14594	1254	A	V	Polymorphism
O14594	92	P	S	Polymorphism
O14594	70	A	T	Polymorphism
O14610	11	L	F	Polymorphism
O14613	176	N	S	Polymorphism
O14613	191	I	F	Polymorphism
O14617	541	G	R	Polymorphism
O14617	1072	I	V	Polymorphism
O14618	163	R	W	Polymorphism
O14625	55	N	S	Polymorphism
O14626	283	I	V	Polymorphism
O14633	51	I	S	Polymorphism
O14633	83	R	Q	Polymorphism
O14638	620	V	M	Polymorphism
O14638	786	S	N	Polymorphism
O14638	744	N	H	Polymorphism
O14639	434	P	T	Polymorphism
O14639	637	R	G	Polymorphism
O14645	65	A	V	Polymorphism
O14646	264	P	T	Polymorphism
O14646	141	R	G	Disease
O14646	460	R	K	Disease
O14646	618	R	Q	Disease
O14646	1708	R	Q	Disease
O14647	1574	G	A	Polymorphism
O14647	548	W	R	Disease
O14647	823	L	P	Disease
O14649	8	T	K	Disease
O14649	97	G	R	Disease
O14649	182	E	K	Disease
O14649	192	Y	C	Disease
O14649	203	G	D	Disease
O14649	221	V	L	Disease
O14653	67	R	K	Polymorphism
O14653	144	G	W	Disease
O14654	34	L	F	Polymorphism
O14654	508	N	K	Polymorphism
O14654	879	H	D	Polymorphism
O14654	1230	D	Y	Polymorphism
O14656	264	D	H	Polymorphism
O14656	216	D	H	Polymorphism
O14656	205	F	I	Disease
O14656	288	R	Q	Disease
O14657	54	A	T	Polymorphism
O14669	116	G	C	Polymorphism
O14669	22	P	S	Polymorphism
O14672	139	P	S	Disease
O14672	170	Q	H	Disease
O14672	181	R	G	Disease
O14672	524	C	Y	Disease
O14678	368	E	K	Polymorphism
O14678	304	A	T	Polymorphism
O14678	172	V	I	Polymorphism
O14678	350	T	R	Polymorphism
O14678	319	Y	C	Disease
O14682	256	I	S	Polymorphism
O14686	5224	R	H	Polymorphism
O14686	476	A	T	Polymorphism
O14686	692	P	T	Polymorphism
O14686	813	P	L	Polymorphism
O14686	2382	P	S	Polymorphism
O14686	2460	R	C	Polymorphism
O14686	2557	P	L	Polymorphism
O14686	3398	M	V	Polymorphism
O14686	3419	D	G	Polymorphism
O14686	4357	R	S	Polymorphism
O14686	2652	M	L	Polymorphism
O14686	4010	S	P	Polymorphism
O14686	5109	C	F	Disease
O14686	5179	R	H	Disease
O14686	5214	R	H	Disease
O14686	5340	R	L	Disease
O14686	5464	T	M	Disease
O14686	647	P	Q	Disease
O14686	5030	R	C	Disease
O14686	5048	R	C	Disease
O14686	5048	R	H	Disease
O14686	5154	R	Q	Disease
O14686	5214	R	C	Disease
O14686	5471	R	T	Disease
O14686	5498	S	F	Disease
O14717	101	H	Y	Polymorphism
O14730	336	L	V	Polymorphism
O14730	441	R	Q	Polymorphism
O14730	447	S	L	Polymorphism
O14732	88	A	T	Polymorphism
O14733	259	L	F	Polymorphism
O14733	118	N	S	Polymorphism
O14733	138	R	C	Polymorphism
O14733	195	A	T	Polymorphism
O14735	199	R	C	Polymorphism
O14745	110	L	V	Disease
O14745	153	R	Q	Disease
O14745	225	E	K	Disease
O14745	68	E	A	Disease
O14746	1062	A	T	Polymorphism
O14746	279	A	T	Polymorphism
O14746	948	S	R	Polymorphism
O14746	55	L	Q	Polymorphism
O14746	1110	T	M	Polymorphism
O14746	65	P	A	Polymorphism
O14746	299	V	M	Polymorphism
O14746	412	H	Y	Disease
O14746	412	H	Y	Disease
O14746	412	H	Y	Disease
O14746	202	A	T	Disease
O14746	202	A	T	Disease
O14746	694	V	M	Disease
O14746	694	V	M	Disease
O14746	772	Y	C	Disease
O14746	865	R	H	Disease
O14746	902	K	N	Disease
O14746	1090	V	M	Disease
O14746	570	K	N	Disease
O14746	682	G	D	Disease
O14746	721	P	R	Disease
O14746	726	T	M	Disease
O14746	811	R	C	Disease
O14746	901	R	W	Disease
O14746	979	R	W	Disease
O14746	1127	F	L	Disease
O14746	631	R	Q	Disease
O14746	785	P	L	Disease
O14746	170	V	M	Disease
O14746	704	P	S	Disease
O14746	716	A	T	Disease
O14746	791	V	I	Disease
O14746	841	L	F	Disease
O14746	867	V	M	Disease
O14746	902	K	R	Disease
O14746	923	P	L	Disease
O14746	1025	V	F	Disease
O14757	156	R	Q	Polymorphism
O14757	471	I	V	Polymorphism
O14757	223	E	V	Polymorphism
O14757	312	V	M	Polymorphism
O14763	32	P	L	Polymorphism
O14763	67	A	V	Polymorphism
O14763	191	V	A	Polymorphism
O14764	220	R	H	Polymorphism
O14764	62	P	S	Polymorphism
O14764	177	E	A	Disease
O14772	461	P	L	Polymorphism
O14773	175	R	H	Polymorphism
O14773	100	Q	R	Polymorphism
O14773	62	S	L	Polymorphism
O14773	185	R	C	Polymorphism
O14773	365	C	R	Disease
O14773	365	C	Y	Disease
O14773	447	R	H	Disease
O14773	77	G	R	Disease
O14773	206	R	C	Disease
O14773	287	I	N	Disease
O14773	343	E	K	Disease
O14773	385	V	D	Disease
O14773	389	G	E	Disease
O14773	422	Q	H	Disease
O14773	454	A	E	Disease
O14773	475	S	L	Disease
O14773	127	R	Q	Disease
O14773	153	S	P	Disease
O14773	206	R	H	Disease
O14773	277	V	M	Disease
O14773	278	Q	P	Disease
O14773	284	G	V	Disease
O14773	286	N	S	Disease
O14773	353	T	P	Disease
O14773	428	K	N	Disease
O14773	473	G	R	Disease
O14773	481	F	C	Disease
O14773	482	G	R	Disease
O14773	202	P	L	Disease
O14773	544	P	S	Disease
O14773	62	S	T	Disease
O14773	209	Y	H	Disease
O14773	266	R	Q	Disease
O14773	339	R	Q	Disease
O14773	382	S	R	Disease
O14773	448	A	V	Disease
O14773	501	G	C	Disease
O14773	504	N	Y	Disease
O14773	548	W	R	Disease
O14773	466	V	G	Disease
O14773	278	Q	R	Disease
O14775	213	A	V	Polymorphism
O14775	123	S	L	Disease
O14777	66	S	A	Polymorphism
O14777	348	E	D	Polymorphism
O14777	605	A	P	Polymorphism
O14782	370	Q	R	Polymorphism
O14782	571	R	Q	Disease
O14786	179	V	A	Polymorphism
O14786	561	F	L	Polymorphism
O14786	733	V	I	Polymorphism
O14788	199	M	K	Disease
O14791	150	E	K	Polymorphism
O14791	228	M	I	Polymorphism
O14791	255	R	K	Polymorphism
O14791	337	D	N	Polymorphism
O14791	384	I	M	Disease
O14791	342	S	G	Disease
O14792	22	P	T	Polymorphism
O14792	295	K	R	Polymorphism
O14793	55	A	T	Polymorphism
O14793	153	K	R	Polymorphism
O14793	348	I	T	Polymorphism
O14793	371	R	G	Polymorphism
O14795	238	D	E	Polymorphism
O14795	1232	E	D	Polymorphism
O14796	36	I	T	Polymorphism
O14796	122	N	K	Polymorphism
O14798	199	T	N	Polymorphism
O14798	229	I	T	Polymorphism
O14802	582	R	L	Polymorphism
O14802	713	K	N	Polymorphism
O14802	372	D	N	Disease
O14802	558	F	L	Disease
O14802	636	S	Y	Disease
O14802	672	G	E	Disease
O14802	724	C	Y	Disease
O14802	775	N	I	Disease
O14802	852	M	V	Disease
O14802	1005	R	C	Disease
O14802	897	I	N	Disease
O14802	91	P	L	Disease
O14802	310	W	C	Disease
O14802	387	A	G	Disease
O14802	602	S	R	Disease
O14802	804	I	T	Disease
O14802	1261	E	K	Disease
O14804	272	T	M	Polymorphism
O14804	330	R	C	Polymorphism
O14813	256	P	Q	Polymorphism
O14813	72	A	V	Disease
O14815	102	A	V	Polymorphism
O14815	122	S	R	Polymorphism
O14815	164	D	N	Polymorphism
O14815	234	I	T	Polymorphism
O14815	239	A	T	Polymorphism
O14815	277	R	W	Polymorphism
O14815	322	K	Q	Polymorphism
O14815	327	H	Q	Polymorphism
O14815	342	E	K	Polymorphism
O14815	458	R	W	Polymorphism
O14815	522	R	W	Polymorphism
O14815	611	M	I	Polymorphism
O14827	713	L	W	Polymorphism
O14828	38	L	R	Polymorphism
O14828	235	V	A	Polymorphism
O14828	239	I	N	Polymorphism
O14828	242	V	D	Polymorphism
O14829	367	K	T	Polymorphism
O14829	443	G	S	Polymorphism
O14830	120	S	R	Polymorphism
O14830	394	V	L	Polymorphism
O14830	412	E	K	Polymorphism
O14830	553	R	K	Polymorphism
O14830	575	S	C	Polymorphism
O14830	481	M	L	Polymorphism
O14832	29	P	S	Polymorphism
O14832	245	R	Q	Polymorphism
O14832	215	G	S	Polymorphism
O14832	269	N	H	Disease
O14832	275	R	W	Disease
O14832	173	P	S	Disease
O14832	176	Q	K	Disease
O14832	177	D	G	Disease
O14832	193	W	R	Disease
O14832	197	E	Q	Disease
O14832	199	I	F	Disease
O14832	204	G	S	Disease
O14832	220	H	Y	Disease
O14832	257	F	S	Disease
O14832	275	R	Q	Disease
O14832	83	N	Y	Disease
O14832	175	H	R	Disease
O14836	251	P	L	Polymorphism
O14836	104	C	R	Disease
O14836	104	C	R	Disease
O14836	181	A	G	Disease
O14836	202	R	H	Disease
O14841	284	S	R	Polymorphism
O14842	211	R	H	Polymorphism
O14843	44	Q	R	Polymorphism
O14843	45	R	C	Polymorphism
O14843	174	R	W	Polymorphism
O14843	227	L	V	Polymorphism
O14843	256	A	V	Polymorphism
O14843	346	S	N	Polymorphism
O14862	32	E	K	Polymorphism
O14862	304	C	Y	Polymorphism
O14867	314	S	P	Polymorphism
O14874	224	R	P	Disease
O14874	174	R	G	Disease
O14874	389	L	P	Disease
O14880	15	G	C	Polymorphism
O14880	48	P	S	Polymorphism
O14896	274	V	I	Polymorphism
O14896	2	A	V	Disease
O14896	18	V	A	Disease
O14896	18	V	M	Disease
O14896	39	P	A	Disease
O14896	60	W	G	Disease
O14896	61	A	G	Disease
O14896	66	K	T	Disease
O14896	70	G	R	Disease
O14896	76	P	S	Disease
O14896	82	Q	K	Disease
O14896	84	R	C	Disease
O14896	84	R	H	Disease
O14896	88	N	H	Disease
O14896	89	K	E	Disease
O14896	90	S	G	Disease
O14896	98	D	H	Disease
O14896	250	R	Q	Disease
O14896	273	Q	R	Disease
O14896	294	L	P	Disease
O14896	297	V	I	Disease
O14896	320	K	E	Disease
O14896	321	V	M	Disease
O14896	325	G	E	Disease
O14896	345	L	P	Disease
O14896	347	C	F	Disease
O14896	369	F	S	Disease
O14896	369	F	S	Disease
O14896	374	C	W	Disease
O14896	388	K	E	Disease
O14896	430	D	N	Disease
O14896	6	R	C	Disease
O14896	16	A	V	Disease
O14896	22	L	P	Disease
O14896	22	L	P	Disease
O14896	45	R	Q	Disease
O14896	64	T	I	Disease
O14896	84	R	G	Disease
O14896	100	T	A	Disease
O14896	251	L	P	Disease
O14896	349	E	V	Disease
O14896	396	P	S	Disease
O14896	400	R	W	Disease
O14896	339	R	I	Disease
O14896	84	R	L	Disease
O14896	424	S	L	Disease
O14901	62	Q	R	Polymorphism
O14901	378	S	F	Polymorphism
O14901	220	T	M	Disease
O14901	347	A	S	Disease
O14904	260	A	T	Polymorphism
O14905	106	M	T	Polymorphism
O14920	554	R	W	Polymorphism
O14920	369	Q	R	Polymorphism
O14920	526	R	Q	Polymorphism
O14920	710	A	T	Polymorphism
O14920	734	F	L	Polymorphism
O14920	736	A	T	Polymorphism
O14920	203	V	I	Disease
O14921	150	L	F	Polymorphism
O14924	1124	N	S	Polymorphism
O14924	225	I	V	Polymorphism
O14924	277	M	L	Polymorphism
O14931	103	A	T	Polymorphism
O14931	174	R	S	Polymorphism
O14936	28	R	L	Disease
O14936	268	Y	H	Disease
O14936	396	P	S	Disease
O14936	710	D	G	Disease
O14939	172	R	C	Polymorphism
O14939	577	T	I	Polymorphism
O14939	804	A	T	Polymorphism
O14939	821	G	R	Polymorphism
O14939	821	G	S	Polymorphism
O14939	632	E	G	Polymorphism
O14944	147	R	Q	Polymorphism
O14948	6	Q	H	Polymorphism
O14948	100	G	S	Polymorphism
O14949	45	S	F	Disease
O14950	141	E	G	Polymorphism
O14958	66	T	A	Polymorphism
O14958	76	V	M	Polymorphism
O14958	244	H	R	Polymorphism
O14958	335	N	K	Polymorphism
O14958	307	D	H	Disease
O14958	167	L	H	Disease
O14958	33	R	Q	Disease
O14958	180	K	R	Disease
O14960	58	I	V	Polymorphism
O14964	400	E	D	Polymorphism
O14964	7	T	S	Polymorphism
O14964	733	A	S	Polymorphism
O14965	11	G	R	Polymorphism
O14965	31	F	I	Polymorphism
O14965	57	V	I	Polymorphism
O14965	50	P	L	Polymorphism
O14965	373	M	V	Polymorphism
O14965	104	S	L	Polymorphism
O14967	160	A	S	Polymorphism
O14967	290	V	I	Polymorphism
O14967	352	R	W	Polymorphism
O14974	116	C	W	Polymorphism
O14974	305	T	P	Polymorphism
O14974	734	K	N	Polymorphism
O14975	48	K	Q	Polymorphism
O14976	144	S	L	Polymorphism
O14976	580	V	M	Polymorphism
O14976	787	D	Y	Polymorphism
[truncated: 67,417 more rows]

## Sheet: Protein clusters
cluster	representative protein	other proteins
0	Q8WZ42	A0A0A0MT89,A0A0A0MTA3,A0A0A0MT85,A0A0J9YWP8
1	Q8WXI7
2	Q8NF91	A0A075B6V6,
3	Q7Z5P9	Q05BU3,A0A075B711
4	Q5VST9	V9GZ38,A0A0J9YXM7
5	Q03001
6	Q9UPN3
7	Q5CZC0
8	Q8WXH0
9	P20929	A0A075B702
10	Q8WXG9	A0A075B6Z2,A0A075B6X4
11	Q09666
12	Q8IVF2
13	Q9HC84
14	P98088	A0A0J9YXA8
15	Q96RW7
16	Q9NU22	A0A075B6V7
17	O14686	Q156A1,
18	Q9UKN1
19	Q9Y6R7	A0A0A0MT93,
20	A0A0A0MTC1	Q63HN8
21	P0DPF2	Q3BBV2,A0A087WUL8,P0DPF3,Q3BBV0,Q86T75,B4DH59,Q6P3W6,Q5TI25,Q8N660,Q5TAG4
22	O75445	Q3LI62,
23	Q5T4S7
24	Q02817
25	A2VEC9
26	Q9Y6V0
27	Q4G0P3	A0A075B6Z8,A0A075B712
28	P58107	A0A0J9YX06
29	Q8NDA2
30	Q86UQ4	A0A0C4DH63,A0A0A0MT94
31	P21817	Q92736,Q15413,A0A0A0MT96
32	Q2LD37
33	Q6V0I7	A0A075B714,A0A075B7B9,A0A075B6V2
34	Q8NEZ4
35	Q15751
36	Q9NR09
37	O95714	Q9BVR0
38	Q96M86
39	Q9P2P6
40	Q15149	Q9NQ39,P46783,A0A0A0MT87,A0A075B6X8,
41	O75592
42	P98164
43	Q14204
44	Q8TE73	Q96JB1
45	Q9NZR2	A0A075B6Y9,Q07954
46	Q14517	Q9NYQ8,Q8TDW7,A0A075B6V8
47	Q9NZJ4	A0N4Z3
48	P04114
49	P08519	P00747,Q16609,Q02325,Q15195
50	Q96DT5	Q9UFH2,Q9NYC9
51	Q685J3
52	Q8IVF4
53	Q9P225
54	P98160
55	Q5THJ4	A0A075B6U8,
56	Q12955
57	Q7Z6Z7
58	Q8NCM8
59	P98161
60	Q9P2D7	Q8WXX0,Q8TD57,
61	P22105	Q16473
62	Q86WI1	O00631,
63	Q8TCU4
64	Q9C0G6
65	P78527
66	P08F94	A0A075B6V0,
67	Q8N3K9
68	P20930
69	Q7Z7G8
70	Q86XX4
71	Q9Y4D8
72	Q03164
73	Q01484
74	Q9UPA5
75	Q96JG9
76	Q99996
77	Q9Y4A5
78	Q99698
79	Q709C8
80	Q7Z407	A0A075B6V3,A0A0A0MT78,A0A0J9YWX3,Q7Z408,Q96PZ7
81	Q15911
82	O15230
83	P11532	Q13474,
84	Q9NRC6	A0A2R8Y556,
85	Q96T58
86	Q96Q15	Q6P435,
87	O60494	A0A1B0GTW0,P0DN84
88	Q4LDE5
89	Q86UP3
90	Q70CQ2
91	Q9UKN7
92	Q8IZQ1
93	Q0VDD8
94	Q8IZT6
95	P78509	A0A075B6U7,A0A0A0MTA4
96	P46939	A0A075B6W7,
97	Q5T011
98	P51587
99	P13611	P0C841
100	A4UGR9
101	Q9H251
102	O95613
103	Q16787
104	Q02505	Q9H195,
105	Q9NYQ7	Q9NYQ6,Q9HCU4,A0A0B4J200,A0A0A0MTA7
106	Q96JQ0
107	Q15772
108	M0QZD8	Q6ZTK2,
109	Q14789
110	Q8N2C7
111	P46013
112	Q6ZRS2	A0A0C4DFX4
113	P49792	Q9UNP9,P0DN37,F5H284,P0DJD0,P45877,P23284,A0A075B759,Q7Z3J3,A0A075B767,P0DN26,P62937,O14715,P30405,A0A0B4J2A2,A6NKT7,Q99666,P0DJD1,P43487,O43447,Q9Y536,
114	Q9H799
115	Q6ZTR5	A0A087X096
116	Q6ZS81	A0A075B6X0,H0YE66
117	P12111
118	Q96RL7
119	Q5SZK8	P0C091
120	Q5T1H1
121	Q96L91	Q6ZTU2,A0A0U1RRL7
122	P42858
123	O60673
124	P24043	P25391
125	Q5VT06
126	P49454
127	O75962	O60229,Q86VW2
128	Q96N23
129	Q6ZR08
130	Q8WUY3	Q86WG3,Q12982,
131	Q8IZF6
132	Q8IWI9
133	Q99715
134	Q13315
135	Q8NFC6	Q8IYS8,Q96IK1
136	Q12830	Q8WZA8
137	Q8TDJ6	Q9Y485,
138	O94915	Q5TBA9
139	Q9P2D1	Q3L8U1,Q8TD26,A0A075B6X7,Q9HCK8,A0A0A0MT69,A0A075B6W8,A0A075B710
140	Q68DQ2
141	Q9NR48
142	O15417
143	O43149
144	O95359
145	Q8NFP9	P0C6P0,P50851
146	Q02388	Q86Y22,P02462,P29400,P53420,P08572,Q14050,Q5TAT6,Q01955,Q14031,Q9BXS0
147	O15050
148	Q6ZRI0
149	Q6V1P9
150	P35556	F6U495,Q75N90,P35555
151	Q9Y520
152	Q6ZQQ6
153	P15924
154	Q86YZ3	Q5D862
155	Q8TDX9
156	Q7Z7M0
157	P25054	P0DPP9,Q3ZM63,A0A1B0GVM5,H3BNH8
158	O15018
159	P21359
160	Q9NR99
161	P04275
162	Q12802
163	Q9Y493
164	Q6KC79
165	P78559
166	O95071
167	Q9BXT5
168	O75691
169	Q9NT68	Q9P273,Q6N022,Q9UKZ4
170	P01266
171	Q14643	Q14571,Q14573
172	Q6ZNJ1
173	Q9H5I5	A0A075B6Y3
174	Q9UQ35
175	Q14315	O75369,P21333,
176	O60281
177	P15822
178	Q8IYW2
179	Q9UMN6
180	Q02224
181	Q96L73	O96028
182	Q6ZS30
183	Q7Z333
184	Q92616
185	Q6UB99
186	Q9BYK8	A0A075B7E0
187	Q13535
188	Q9P281	A0A075B6Y2,
189	Q9P2D8
190	Q99973
191	A6H8Y1	A0A1B0GV96
192	O15021	Q5TEZ4,Q9Y2H9,O60307,A0A075B6Z0,Q6P0Q8
193	Q6WRI0
194	Q9UPU5
195	A8TX70	A6NMZ7,
196	Q9ULT8
197	O75179	Q8IWZ3,
198	Q9C0D2
199	Q86UK0
200	O75417
201	Q9HCE0
202	Q9C0A1
203	Q93008	O00507
204	Q9NY15
205	Q8IUG5
206	Q9BYW2
207	Q9H254
208	P46531	A0A096LNW5,Q9UM47,P0DPK3,Q04721,P0DPK4,A0A494C1K9,Q7Z3S9
209	Q8WWQ8
210	P42345
211	B2RTY4
212	Q9Y4G6	Q9Y490,
213	Q15652
214	Q68DK2
215	Q8TEP8	Q8IVK1
216	P16112
217	Q5S007
218	Q92508
219	Q8IWT3
220	Q2M2H8	O43451,P14410
221	Q9Y618
222	P49327
223	O00555
224	Q96JM2
225	P46100	A0A0C5B5G6,
226	P11717
227	Q8IVL1
228	Q12923
229	Q96AY4
230	O15078
231	Q13813
232	Q5UIP0
233	P46821
234	Q5JWR5
235	Q7Z442
236	O00763	Q13085,
237	Q8NDH2	Q3LI68,
238	P31629
239	Q96JI7
240	Q92793	Q09472
241	Q9BV73
242	O75376	Q9H4R4
243	Q6W4X9
244	Q9BZC7
245	Q5VWN6
246	P18583
247	Q7Z2Y8
248	P02549
249	Q9UGM3	O43866,
250	Q5T1R4
251	Q8IWN7
252	O15020	P11277,Q01082,
253	P02751
254	Q8IVL0
255	Q9H4A3
256	O43497	O95180,A0A075B6Z4
257	A5YKK6
258	A2RRP1
259	Q6PRD1
260	Q9H2D6
261	P12270
262	O15027	A0A0G2JKW9,
263	Q9HCK1
264	Q4AC94
265	A6NE01
266	P00451
267	P08922	Q96KF2,
268	Q5VU43
269	Q8NG31
270	Q96RV3	A6NKB5,Q9H6A9,
271	Q00975	Q15878,
272	Q6P2Q9
273	Q3ZCN5
274	Q9UMZ3
275	Q7Z7A1
276	Q6UVK1	A0A075B6Y0,A0A087WU04
277	Q9NSI6	Q8WWQ0,Q6RI45,
278	Q13023
279	P23471	P23470,
280	O95996
281	Q9P212
282	Q9Y3R5
283	Q9Y3S1
284	Q07864	A0N4X5,A0A075B706
285	O14497
286	Q5VUA4
287	P78363	O95477,
288	O60287
289	Q8WYP5
290	Q9Y2F5
291	Q9NTG1
292	Q9C0F0
293	Q9C0G0
294	Q68DE3
295	O75165
296	Q3T8J9	Q9H869,
297	Q9BTC0
298	Q8NFD5
299	Q14667
300	Q13439
301	Q5JSZ5
302	Q86VV8
303	P27708	P31327
304	P12259
305	Q6Q759
306	Q9P0X4
307	Q13936	O60840,Q01668,Q13698,
308	Q9Y6J0
309	Q13402
310	O95425
311	Q8NB66	A0A0A0MT92,A0A0A0MT86,O14795,A0A0A0MT82,A0A0A0MT99,Q9UPW8
312	Q92673
313	Q7Z5N4	Q58EX2,
314	Q71F56	Q9UHV7,M0R0W3
315	P50748
316	Q8N3C0
317	P24821
318	Q8N201
319	Q96BY6
320	Q5H8C1
321	Q5TH69
322	Q93074	Q86YW9
323	Q86TB3
324	Q99102	A0A075B6Y5,
325	Q9UIF8
326	Q9Y566
327	P48634
328	Q13459
329	P56715
330	Q5VYJ5
331	O75443
332	Q5THK1
333	P49750
334	Q8IZY2
335	Q9H583
336	Q96N67	Q96HP0,
337	O75643
338	Q8NFU7
339	O43157	Q9ULL4
340	Q14674
341	Q6PIF6
342	Q14980
343	Q12789
344	Q2KJY2
345	Q86YA3
346	Q5HYC2
347	P42356	Q8N8J0,A4QPH2
348	Q8NF50
349	Q9Y2I7
350	O60522
351	P35658	A0A075B6W2
352	Q8N4C6
353	Q14676
354	A7KAX9
355	O75923	Q9NZM1
356	E9PAV3	Q9BZK3,Q9H009,
357	Q96BY7
358	Q5JSL3	Q9BZ29,
359	Q8WYB5	A0A075B700
360	Q9P2D3	Q86XA9
361	O75970
362	O00468
363	Q8IVV2	A0A075B6V1,
364	Q14686
365	Q96PE2
366	Q6UB98
367	A0A494C071
368	Q9HD67
369	A0AVI2
370	Q92614
371	Q8TD84	O60469,
372	Q8IYD8
373	P17927	Q2VPA4,
374	Q92576
375	Q6GYQ0
376	Q9ULL5
377	P51610	Q9Y5Z7
378	Q92817	A8MZ36
379	Q14008
380	Q8IZD9	Q8N1I0,
381	Q9P219	Q3V6T2
382	O14578
383	P53804
384	Q15154
385	Q9BX84
386	Q5TZA2	Q86T23,Q8IVE0
387	Q14524	P35498,Q9UQD0,Q15858,Q9NY46,P35499,Q99250,Q9Y5Y9
388	Q38SD2
389	Q92621
390	A6NHR9
391	Q92794	P35326,P22531,Q96RM1,A0A1B0GTR4,P35325,Q9BYE4,P22532
392	Q99466
393	Q6N021
394	Q7RTP6	O94851
395	Q12873	Q8TDI0,Q14839
396	P23467
397	Q9HC10	Q2WGJ9,
398	Q8TF72
399	Q7Z406	P35580,P35579,P35749
400	Q14669
401	Q9HCD6	Q9C0D5,
402	O60293
403	Q8NEV8
404	Q68DN1
405	A7E2Y1	P12883,Q9Y623,Q9UKX3,P12882,P13533,Q9H6N6,Q9UKX2,Q9Y2K3,P13535,P11055,
406	Q9UKL3
407	O60318
408	Q15643
409	Q14966
410	Q12888
411	P24928
412	Q05BV3	Q6ZMW3,H0YJ79,H0YJS1,H0YJX1
413	Q9UPS6
414	Q8NDV7
415	Q9UGU0
416	Q5T5U3
417	Q96QU1
418	Q6YHU6
419	Q9HCM3
420	Q4ZG55
421	Q13332	P23469,P10586,P23468,P18433,A0A0U1RRE5
422	Q9H1A4
423	Q07283
424	Q5T5P2
425	P42694
426	A6QL64	Q5JPF3,Q8N2N9,Q96IX9
427	Q562E7
428	Q2TAZ0
429	Q9P2N4	P59510
430	B5MCY1
431	P09848	Q9H227,
432	Q6ZU64
433	Q9Y4D7
434	Q9C091
435	Q9UPY3
436	Q8TDM6
437	Q9P2E3
438	Q13129
439	Q15746
440	Q5TCS8
441	Q7Z2Z1
442	O14513
443	Q5VZ89	Q7Z401,
444	Q5JRA6
445	Q96L96
446	Q7Z5J4
447	A3KMH1
448	O75096
449	Q9UIF9
450	Q9Y4B5	H3BRB8,Q5TF21,H3BSE6,
451	Q9UKA4
452	Q9P2P1
453	O75147
454	Q9UIW2	P51805,Q9HCM2,O75051
455	Q4ZHG4
456	Q96SN8
457	Q5VU65	A0A075B6Y1,Q8TEM1
458	Q6ZT12	A0A075B6W4
459	Q8IZJ3
460	Q92545
461	Q9H2Y7
462	Q9ULI4
463	P16157
464	Q8NEY1
465	Q2PPJ7
466	Q8N7Z5
467	P21675	Q8IZX4,
468	Q14690
469	Q9H7D0	Q14185,Q92608
470	O95248	Q86WG5,
471	Q86WI3
472	Q96QT4
473	P38398
474	Q8IZC6	Q17RW2
475	Q92824	P16519,Q6UW60,P29120,P29122,P09958
476	Q92538
477	Q8IZD2
478	Q9Y6X6	Q9P242
479	O95153
480	Q9Y4I1	Q9ULV0,Q9NQX4,K7EPI3,
481	Q96MT7
482	O14981
483	Q6ZVL6
484	Q9Y6D6	Q9Y6D5
485	Q5VYK3
486	Q9UL36
487	Q96QE3	A0A075B709
488	Q14997
489	Q702N8
490	O15031
491	P20908	P25940,P02452,P08123,P02461,P05997,P02458,P12107,P13942
492	A7E2V4
493	Q68CP9
494	Q8IY92
495	Q9UPQ9
496	O15015
497	O14647	A0A0D9SFI3,O14646
498	P11137
499	Q9NQT8	Q9H1H9
500	P55196
501	Q16363
502	P16144
503	Q9C093
504	Q14767
505	Q96Q89
506	Q96RT7
507	P52948
508	O60333	Q12756,O43896
509	Q69YN4
510	Q5JV73
511	P49815	A0N4Z7
512	Q9BY89
513	O43166	O60292,Q9P2F8,
514	Q460N5
515	Q5VW36
516	Q8NI35
517	Q9BYP7	A0N4X2,
518	P55268	P07942,
519	Q05707
520	A9Z1Z3
521	D6RIA3
522	Q7Z6E9
523	Q9BXP8	Q13219
524	Q9UI33
525	M0R2J8
526	Q02952
527	Q7RTU9	A6NGW2,
528	E2RYF6
529	Q9ULH0
530	Q86UW6
531	O94822
532	Q8N6G6	P82987
533	A4D0S4
534	Q7LBC6
535	Q86V15	A0A1B0GUV1,
536	O60437
537	Q6W2J9	Q8N888,
538	Q8IWV8	Q8IWV7,
539	Q9Y238
540	P39060
541	Q5SRE5	H7C4K7
542	Q76NI1
543	Q9UG01
544	Q07157
545	Q96KV7
546	Q9HCM1
547	Q9H792
548	P0C0L4	P0C0L5
549	Q9ULI1
550	Q9Y4F3
551	Q8IZF0
552	Q2KHR3
553	Q9HBL0
554	Q5VT25	Q9H521,A0A0A0MT97,Q09013,Q9Y5S2
555	Q7Z443
556	Q9HCF6	Q7Z4N2
557	Q9BYB0
558	Q86VF7
559	Q9C0C2
560	Q7KZ85
561	Q9UKK3
562	Q9Y4K1
563	O60449
564	Q96JM4
565	Q9NZ56	Q99954,P02814,
566	Q14766
567	Q15811	Q9NZM3
568	O95602
569	Q9Y4F4
570	Q13029
571	O60346	Q6ZVD8,
572	Q7Z3U7
573	Q8IY21	Q5H9U9,
574	Q9P2S2	Q9Y4C0,Q9ULB1,
575	Q5H9F3
576	O94986
577	Q9UPS8	Q6NSI1,Q8NF67,Q92527
578	Q9BZZ2
579	Q9ULL0
580	Q6R327
581	O15047
582	Q8IZH2
583	Q8N1W1
584	Q8WZ64
585	Q99758
586	Q8IVF5	P62945,
587	Q9P1Z9
588	A0A0G2JMZ2	O60309,A6NMS7,Q49AS3,A6NM11,Q96QE4
589	Q2M3C7
590	Q14999
591	Q4KWH8	O75038,
592	Q86UR5
593	Q8N9V7
594	P29375	Q9BY66,Q9UGL1,P41229
595	Q9HCJ0
596	Q86U86
597	P52746
598	Q92766
599	O00443	O00750,
600	Q9UKP4	P58397
601	P52179
602	Q70EL1
603	Q8IWJ2
604	Q149N8
605	Q8WWI1
606	Q01118
607	Q5JPB2	Q96HZ7,
608	P01031
609	Q00610	P53675,
610	A6NES4
611	Q7Z4S6	O75037,
612	Q9Y6Y1
613	Q9UK61
614	Q5T200
615	Q8N7X0
616	Q8NDM7
617	Q5VV67
618	P01024
619	Q8WZ74
620	Q9H0J4
621	Q8N1P7
622	O43151
623	Q8TCU6	Q70Z35,
624	P46940	Q13576,Q86VI3,
625	Q96Q42
626	Q9UPZ6	Q9C0I4,
627	H7BZ55
628	O95785
629	Q6T4R5
630	Q9Y6N7	Q9HCK4,
631	Q9P1Y6
632	Q9P2K8
633	Q15058
634	P51532	P51531
635	Q8WXG6
636	Q5TAX3
637	O15054
638	Q8WWZ7	Q4W5N1,Q8WWZ4,Q8N139,Q8IUA7,A0A075B6Y8,A0A075B704,O94911,A0A075B6W9
639	Q8NDA8
640	A6NJZ7	Q9UFD9,A6NNM3,
641	Q9H3S7
642	Q14160	A0A0G2JQF1,Q9BTT6
643	Q02880	P11388,
644	Q8NFW1
645	Q8N2S1
646	Q9BXT8
647	A6NE52
648	P48681
649	Q13395
650	Q9P2K1	Q96IT6,
651	Q9UM73	P29376
652	O60303
653	P26358
654	Q13796
655	Q8NEV4	Q8WXR4,
656	O75197	A4QPB2,O75581
657	Q5SYE7	A0A0A0MT70
658	Q96PN6
659	A2VDJ0
660	P11047	O00634,O95631,Q9Y6N6
661	Q96RK0
662	Q9Y6R4
663	Q76N89	Q9P2P5
664	Q07092
665	Q8NFA0	Q6DHY5,A0A087X179,Q6IPX1,A0A087WVF3,P0C7X1,B9A6J9,A0A087WXS9,P35125,A6NER0,Q8IZP1,A6NDS4,A0A087X1G2
666	O75140
667	Q5TGY3
668	Q5T5Y3
669	Q8TEU7	Q9Y4G8
670	Q04637	O43432,
671	A0A2R8YF49	Q8IW93,A5YM69,Q12774,A0A2R8YFR7
672	Q9Y6X0
673	Q8TDY2
674	Q8NI27	P56381,Q5VTU8
675	Q13009
676	Q8N2E2
677	Q5K651	Q8IVG5,
678	Q9Y4F5	F8VVU0,
679	Q9GZU2	A0A3B3IRU6,Q9NZV7
680	P10070
681	O60241
682	Q7Z745
683	O14514	O60242,P0C6T2,
684	Q5SW79	Q96L14
685	Q9C0B2
686	Q7Z2Y5
687	Q09428	O60706,
688	Q15648
689	P10071
690	Q5SYB0
691	Q6XZF7
692	Q6ZQQ2	Q6ZUB0,P0C874
693	Q9P265	Q14689,Q9Y2E4,
694	A1L4H1
695	O43426	Q9BTK2,O15056
696	O60486
697	Q6ZWJ8
698	Q9P2R6	O15225,
699	O15061
700	Q149M9
701	Q6PGP7
702	O15069
703	Q96JN8	K7ESJ6,K7ESM1
704	Q5T890
705	Q9NZM4
706	Q9NRL2
707	Q9ULG1
708	O94913
709	Q9NYU2	Q9NYU1,
710	Q6DT37
711	Q9NRD9	Q9NRD8
712	Q5VZL5	O95789,
713	Q92887	P33527,O15438
714	Q8WWN8
715	Q9NZN5
716	Q9NRJ4
717	O75095
718	Q8IXJ9
719	Q7Z3T8
720	Q12766
721	Q7Z460	O75122,
722	Q8TEK3
723	Q96NW7
724	O75093	O94813,O75094
725	Q9BVV6
726	P35573
727	O94916
728	Q5RHP9
729	Q96JP2
730	Q9BX26
731	Q96QB1	Q9Y3M8,Q92502
732	Q14146
733	Q96F81
734	Q8N3D4
735	O15085	A0A286YFK9,
736	Q92547
737	Q8TER5
738	O43379	O60336
739	Q5QGS0
740	Q8N2Y8
741	Q9P2D6
742	P07814
743	Q13233
744	Q14004	P50750,Q9NYV4
745	Q9ULD9
746	Q8TEQ6
747	P57071
748	Q9Y4B6
749	P39880
750	Q9Y2I1
751	A4FU69
752	O94759
753	O95255
754	Q8IWU2
755	Q13017	Q9NRY4,
756	Q9UKJ3
757	Q5THR3
758	Q04656	P35670,
759	O60312	Q9P241,O94823
760	Q86UU0
761	P42695
762	Q08378
763	Q8IWB6
764	Q9UMD9	C9JFL3
765	O75064
766	Q5VYS8
767	Q86X10
768	Q9P267
769	Q03468	P0DP91,Q8N328
770	Q8IVE3	Q9ULM0
771	Q9ULL8
772	Q5T3U5
773	Q96QZ7
774	Q9P227
775	Q9Y4E6
776	A0A0A0MQW5	Q96Q04,
777	Q08AD1
778	Q13428
779	Q5JU85	Q6DN90,
780	O14529
781	O60306
782	Q13224	O15399,Q12879,Q14957
783	Q9BXF3
784	Q6AHZ1
785	Q9UIG0
786	P20742	P01023
787	Q5TCQ9
788	P13569
789	Q92626	P22079,P11678,A1KZ92,P05164,
790	Q9UBG0	E7EME3,
791	Q14C86
792	Q9BQS8
793	A6NC98
794	P49790
795	O94910	Q9HAR2,O95490,
796	Q9C000	Q9Y2G2
797	Q9UPX8
798	Q5SXM2
799	Q5SNV9
800	Q9Y4B4
801	P54296	Q5VTT5,
802	A0JNW5	Q6BDS2
803	Q15596
804	Q13018
805	Q99590
806	P09884
807	P30414
808	Q6ZNL6
809	Q96RY7
810	Q5VT52
811	Q92859	P43146,A0A0J9YVP2,A0A0A0MT91,
812	Q9BXM0
813	Q9UPV0
814	P63135	P61565,Q902F9,P63133,P63136,P63132,Q9BXR3,Q9QC07,Q9WJR5,Q9NX77,Q9UQG0,P10266
815	Q6P1J6
816	Q9ULI0	Q6PL18,
817	P22897
818	O15360
819	Q86UL8
820	A8K2U0
821	O60244
822	Q5T9S5
823	Q6ZRR7
824	Q9NR16	Q86VB7
825	Q9UHC1
826	P28827	O14522,Q92729
827	Q9BXW9
828	Q6ZP82
829	Q96P48
830	O14924	O43665,
831	Q13635
832	Q9NTI5	Q29RF7,
833	O75747
834	Q68CZ2
835	Q6YHK3
836	Q6ZUB1
837	Q2M1Z3
838	Q5VXU9
839	Q10570
840	Q9C0A6
841	Q15788	A0A075B6W1
842	Q96T23
843	Q15262
844	Q7Z591
845	P30622	Q9UDT6,
846	O15440
847	Q9BZ95
848	Q12769
849	A2PYH4
850	Q6F5E8
851	Q711Q0
852	Q76L83
853	Q9Y2L5
854	P29475	P29474
855	Q7Z5J8
856	A0A0G2JMS6	Q6IE36,
857	Q6PFW1	O43314
858	Q14191
859	Q12816	Q9UNF1,Q9HAY2,
860	Q8WXD9	Q8WXE0,
861	P53355	O43293,Q9UIK4
862	Q6ZV73
863	Q9H6S0
864	O75882	Q5VV63
865	Q9ULJ7
866	Q8N3P4
867	A2RUR9	Q3MJ40,Q6NUI1,Q8IYA2,
868	Q14207
869	Q76LX8
870	O00512
871	O75161
872	O95405
873	Q9Y6Q9
874	O94964
875	Q4ADV7
876	Q76I76	Q8WYL5,
877	Q2V2M9
878	Q9ULM3
879	Q68DA7
880	Q86US8
881	P54132
882	Q9BZF9
883	Q8TER0
884	B1AJZ9
885	Q96PC5	A4FU28,Q96RT6,Q8IX95,Q8IX94,Q86UF2,P0CG41,A4D2H0,A0A2R8YE69
886	Q96RT1
887	O15014
888	O15040
889	Q15075
890	Q9UQ26	Q9H426,Q9UJD0
891	Q7Z3K3
892	Q9P2E9
893	Q63HR2
894	P82279
895	Q49AJ0
896	Q86YV5
897	Q9NXG0
898	Q92954
899	Q13075
900	Q5TB80
901	A7MBM2
902	O15550	O14607
903	Q15021
904	Q6P2E9
905	Q86VH2
906	Q04912
907	Q9BY12
908	Q9BXX3	A7E2S9,Q9BXX2
909	Q5JY77	Q96D09
910	Q8WWL7
911	Q92628
912	P42704
913	A3KN83
914	Q9BWH6
915	Q9H2M9
916	Q9P2K9
917	O75694
918	O14802
919	P08581
920	O75116	Q13464,
921	P39059
922	Q8NET4
923	Q9NS87
924	Q6P158
925	Q96MS0
926	Q9H7P9
927	Q96M83
928	Q9ULL1
929	P78357
930	Q8WX93
931	Q9UHN6
932	P06213	P14616,P08069
933	Q14152
934	Q8NDG6
935	Q96J66	Q96J65
936	Q9Y2I6
937	Q9ULI3
938	O75976	P16870,P14384
939	Q96HA7
940	Q86UU1
941	Q9UBW7
942	Q14112
943	Q8IY17	Q6ZV29
944	Q96K76
945	Q6ZMQ8
946	Q99683	Q6ZN16,O95382,
947	Q9NRR4
948	Q8ND23
949	Q5VZK9
950	Q14202
951	O15013	Q9HCE6
952	Q5JR59
953	Q7Z478
954	Q5T7B8
955	Q9ULK4
956	Q9Y2G9
957	P35916	P35968,
958	Q2KHR2
959	O60885	Q15059
960	Q6ZSZ5	A0A0A6YYC8,A0A087WZG4
961	Q8WUJ3
962	P52701
963	Q9UKE5	Q8N4C8,O95819
964	Q9P266	A0A2R8YD15,
965	Q9UHC9	A6NIU2,
966	A6NKG5
967	Q92752
968	Q99570
969	Q86UP2
970	Q96Q06
971	Q12767
972	Q8TEW0
973	O60503
974	Q9P2D0
975	Q9ULU8	Q86UW7,
976	Q14678
977	Q70CQ4
978	A4D1E1
979	Q9BZ72	P48739,Q00169,
980	Q9UPX0
981	O94856	Q92823,
982	Q5TZJ5	Q5VU36,Q5VVP1,Q8IWB4,P0DKV0,Q5VYP0,B4DYI2
983	Q6ZU65
984	Q9BZA7	Q9BZA8,Q9HC56
985	Q8IZF2
986	Q9H0D2
987	Q9H6K5
988	Q2M1P5
989	Q96PV0
990	P21860	P00533,Q15303,P04626
991	Q8NEZ3
992	Q9H4Z2
993	Q641Q2	Q5SRD0,Q9Y4E1
994	Q9UKV3
995	O75129	O14525,
996	Q9HAW4
997	O15067
998	P17948
999	Q06278	P47989
1000	Q96PE1	Q8IWK6
1001	Q9HC77
1002	Q9Y4H2
1003	Q12913
1004	Q8N6C5
1005	Q8NHM5	Q9Y2K7,A0A494BZU2,
1006	Q8TE82
1007	Q9C0J8	P10163,P02810,P02812,Q04118,P04280
1008	Q9UPT6	O60271,
1009	A0A2R8Y872	Q587J7,
1010	Q6ZU69	A6NFA0,Q63HN1
1011	Q8N122
1012	Q07889	Q07890
1013	O95163
1014	Q14005
1015	Q9UHC6	Q8WYK1,Q96NU0,Q9BZ76,A0A1B0GTE1,H3BPC8,Q9C0A0
1016	Q7Z494
1017	Q9HCH0
1018	Q56UN5
1019	Q9BQG0
1020	Q9NVI1
1021	O95271	Q9H2K2
1022	Q9H582
1023	Q6TFL3
1024	O15439
1025	Q6R2W3	Q6ZNG9
1026	Q9H9J4	D6R9N7,D6RBM5,C9J2P7,D6RCP7,Q0WX57,P0C7I0,A6NCW0,D6RA61,D6RJB6,D6RBQ6,C9JPN9,Q7RTZ2,D6R901,Q6QN14,A8MUK1,C9JVI0,A6NCW7,C9JLJ4,P0C7H9,Q6R6M4,C9JJH3,
1027	Q9NSC2	Q9BXA9
1028	Q68CQ1
1029	Q96RG2
1030	Q14CM0
1031	Q7Z589
1032	Q8IZU2
1033	O14594	Q9GZV7
1034	O95342	P08183,P21439,A0N4Z8,Q2M3G0
1035	Q5TCY1
1036	Q9Y2K2
1037	Q9Y4C1
1038	Q10571
1039	Q86TC9
1040	Q8NDW8	Q7Z4L5
1041	P46934	Q96PU5,
1042	O94966
1043	Q5DID0
1044	Q6P2S7
1045	Q6ZUA9
1046	Q96L93
1047	Q68CZ1
1048	Q9NRP7
1049	Q5XPI4
1050	Q9UMZ2
1051	Q6UXX5
1052	Q99700
1053	Q4LE39
1054	Q92878
1055	Q9H7N4
1056	O14976
1057	P51816
1058	Q96K83	Q2M1K9
1059	Q9BYE9
1060	O75153
1061	Q68DX3	Q6IN97,
1062	Q86UK5
1063	P08575
1064	P12821	A0A075B6Y4,
1065	O75533
1066	Q9NS15
1067	Q9UPT8	M0QY97,
1068	O95155
1069	Q0VF96
1070	Q9HCE3
1071	Q9NZW4	Q17RH7,
1072	O15090
1073	O60423	O43520,
1074	Q6P4R8
1075	Q6Y7W6
1076	Q9UQP3
1077	O60343
1078	Q9C0C7
1079	Q9H9B1	Q96KQ7
1080	Q5JTH9
1081	Q502W6
1082	Q9UM54
1083	Q9BX66
1084	Q9C0C9
1085	O94854
1086	Q15047
1087	O15534
1088	P19174	P16885,
1089	A6NGG8
1090	O14841
1091	Q8TF17
1092	Q9NTJ3
1093	O14559
1094	Q15468
1095	Q4KMG0
1096	Q6IQ26	Q6ZUT9
1097	Q96KN7
1098	Q5IJ48
1099	Q9P218
1100	O43933
1101	Q6WKZ4
1102	Q14692
1103	Q6EMB2
1104	Q9UHF7
1105	O43345	Q15935,A6NP11,Q96NJ3,O75346,O14628,P15622,Q8NB50,Q9Y2P0,Q9NYT6,Q6P280,Q86Y25,Q86XU0,P0CB33,A0A087WUU8,Q5VIY5,Q8N3J9,Q9P255,Q9UK13,Q494X3,K7ER65,Q96JC4,A6NN14,Q6ZMV8,Q9H8G1,M0R1M3,Q6ZR52,Q3SXZ3,Q7Z7L9,P52738,A0A1W2PQL4,Q9P2J8,Q14590,Q8N9Z0,Q96IR2,Q8WXB4,Q8IZ26,Q8IW36,A0A0J9YXG5,Q96K75,Q3ZCX4,Q99676,O95780,Q96MU6,P17030,Q8NCK3,Q9UK11,B4DU55,A8MXY4,Q68EA5,P17025,Q3MIS6,Q8TAQ5,Q96LW1,Q96HQ0,Q9BS31,Q0…
1106	Q12770
1107	Q9UPP5
1108	O15118
1109	O95428
1110	Q14203	E7EWF7,
1111	Q96F07	Q7L576,
1112	Q9HAZ2
1113	O00370
1114	Q8IV33
1115	Q96C45
1116	Q14896	Q13203,
1117	Q5TIA1
1118	Q5VU97
1119	Q92797	A0A0A0MT84,
1120	Q13972	O14827
1121	Q96ST3
1122	O60610
1123	Q9HAU5
1124	P11274	Q12979
1125	Q5KSL6
1126	Q96PX9
1127	Q9UPN6	P09430,
1128	Q08211	Q3LI67,Q3LI58,A0A3B3IRQ3,A0A3B3IRS2,Q3LI59
1129	Q6VMQ6
1130	Q9ULD2
1131	Q13045	Q8WXC6
1132	Q96RY5	J3QT63
1133	O95487	O95486
1134	Q00341
1135	Q5JPE7	Q15155,P69849
1136	Q92610
1137	Q6ZT07	O95759,Q66K14,Q0IIM8
1138	P78312
1139	Q562F6
1140	Q99707
1141	P26640	Q5ST30,A0A0G2JL52,A0A0A0MTG1,A0A140TA36,A0A140TA35
1142	Q8NE09
1143	P41252
1144	O75128
1145	O95622	O43306,
1146	Q52LW3
1147	P28290
1148	P48553	A0A096LPH7
1149	Q8WXX7
1150	O15357	Q92835,
1151	Q8WVM7	P0CL84,P0CL85,P0CL83,Q9UJ98,Q8TBR4,Q8N3U4
1152	Q96PY6
1153	O14654	H3BTC1
1154	O75334	Q13136
1155	P29374
1156	P32004
1157	Q96NH3
1158	Q1MSJ5
1159	Q3T906
1160	O15055
1161	P15941
1162	Q9UBS9
1163	Q86SQ0
1164	P40145
1165	Q14028	Q9NQW8
1166	Q86VF2	A0A075B6W6,
1167	Q9UBZ9
1168	Q2NKX8
1169	Q70E73	Q7Z5R6
1170	Q8TDY8
1171	Q96MR6
1172	P29144
1173	Q27J81
1174	Q96HA1	A6NF01,A8CG34,
1175	Q9BX63
1176	Q9P1Y5
1177	Q9UJ55	Q96MG7,
1178	O14727
1179	Q7Z6G8
1180	A6NM62
1181	O94885	Q9NSI8,A0A075B6W3,O75995
1182	P10745
1183	P14543
1184	Q15477
1185	Q92833
1186	O00562	Q9BZ71,
1187	Q6IQ55
1188	Q96QP1
1189	Q01814	Q16720,P20020,P23634
1190	Q6ZRQ5
1191	Q96J92
1192	Q9P243
1193	A8K8P3
1194	P35568
1195	Q8N398
1196	O60500
1197	P04920	P48751,
1198	Q9BZV3
1199	Q9HBG6
1200	P54098
1201	Q9NUA8
1202	Q3B7T1	A0A075B6Z5,
1203	Q9Y219	P78504,
1204	Q8N1G0
1205	Q8NHU2
1206	O75155	Q86VP6,
1207	Q12791	A0A494C0B9,
1208	P46019	P46020
1209	Q8NDV3	Q14683
1210	Q9H0E9
1211	Q9H2G2
1212	Q9NVE5
1213	Q9UL54	Q7L7X3,Q9H2K8
1214	Q01970
1215	Q2VIQ3	O95239
1216	Q6ZU35
1217	Q9HCE9
1218	P08603	Q03591,Q9BXR6,P36980
1219	Q8NDI1
1220	O00411
1221	Q03112
1222	Q5JUK3	Q6UVM3,
1223	Q13201
1224	Q5T481
1225	Q8IWY9
1226	Q92620	Q9H5Z1,O43143,Q9H6R0
1227	P51826
1228	P55265	A0A0C4DH70,A0A0J9YWN2,A0A0C4DH62,A0A0J9YVP9,A0A0A0MT81
1229	Q9H7F0
1230	Q9UPW5
1231	Q5HYW2
1232	Q9UQB3	Q99569
1233	P53621
1234	Q8TE57	Q8TE60
1235	Q9BZH6
1236	Q6ZS17
1237	Q8WXS8	O95450,O15072
1238	Q96JH7
1239	Q9UPU3	Q96PQ0,Q8WY21
1240	Q86SQ4	Q96IR3
1241	Q8N1G1	P0C843,Q8IX06
1242	O60841
1243	O94979	Q9NQW1
1244	Q14562	O60231
1245	Q5TIE3
1246	Q86XP1	Q16760
1247	A1L390
1248	Q5T1M5
1249	Q9NZ71
1250	Q4VNC0	Q4VNC1,
1251	Q14687
1252	Q15393
1253	Q2NKJ3
1254	Q9UQE7	A0A075B6X9,
1255	O15016
1256	Q16827
1257	Q6UXC1
1258	Q6ZMY3
1259	Q9NQ66	Q00722,
1260	Q9P260
1261	Q5T848
1262	Q9H422	Q9H2X6,Q86Z02
1263	Q9HCJ5	Q9H7M6,Q9P217,
1264	Q9UBN7
1265	O60315
1266	P55201	O95696,
1267	Q8TAQ2	Q92922,
1268	Q8TD43	Q9NZQ8,
1269	Q9Y6M7	Q2Y0W8,Q9Y6R1,Q6U841,Q96Q91
1270	Q7Z7B0	Q4L180,
1271	P41594	Q13255,Q14416,Q14832
1272	P55011	Q13621,P55017
1273	Q8IZU8
1274	A4D2P6
1275	Q9BXT6	Q8WUE5
1276	P51825
1277	P98198	Q8TF62,
1278	Q5T8A7
1279	Q7Z570
1280	O00533
1281	O94761
1282	Q86Y13
1283	Q9UNS1
1284	P01133
1285	Q8TE59
1286	Q8TEW8
1287	Q9ULD4
1288	Q53EP0	Q9Y2H6
1289	Q53SF7
1290	Q9H0H0
1291	Q9HAV4
1292	Q9HD20
1293	Q9Y3Q4	O60741,Q9P1Z3,Q9UL51
1294	Q9Y6C5
1295	O94983
1296	Q504Q3
1297	P56645
1298	P59047
1299	Q5JYT7
1300	Q96PN7
1301	Q14679
1302	Q6P1X5
1303	A2RUS2
1304	P49796	P49798,P41220,P57771,O15539,O15492
1305	Q13615	Q9NYA4
1306	O95347
1307	Q9P2M7
1308	A0A1B0GUW6
1309	Q8N157
1310	Q9NS40	Q9H252,Q12809
1311	Q8NAP3
1312	O75054
1313	O75145	O75335,
1314	Q5VT97
1315	Q7L2E3
1316	Q13753
1317	Q96R06
1318	Q9NSV4	O60879
1319	Q6AWC2
1320	Q99490	Q96P47,Q9UPQ3
1321	Q9BTW9
1322	Q9NQC3
1323	Q58EX7
1324	Q9HBD1	Q5TC82,
1325	Q9P2F6
1326	P54259
1327	Q5VZ46
1328	Q7Z5K2
1329	Q9UDY2
1330	O43593
1331	P61129	Q8N5P1
1332	Q5VWQ8	Q9UJF2,
1333	Q14865
1334	Q5T0Z8
1335	Q6PIJ6
1336	Q9NTI2	Q9Y2Q0,A0A0U1RRN3
1337	Q9UKX5
1338	O94812
1339	P29597	P23458,
1340	Q15678	Q16825,G3V1Q9,
1341	H0Y858	H7C5I2,Q9NR96
1342	P28715
1343	Q14671	Q8TB72
1344	Q86YC2
1345	Q9UL68	O60284,A0A0G2JS52,Q01538
1346	Q9ULU4
1347	Q9Y2K9	Q5T5C0,
1348	Q6IE37
1349	A6NCI4
1350	O75339	Q8IUL8
1351	P98095
1352	Q9NPG4
1353	Q99550
1354	Q9C0H9
1355	P42684	P00519,P07948,P09769,P06239,P51451,P12931,P42685,P08631,P07947,P06241
1356	Q9UPP2	A0A0G2JN53
1357	P17301
1358	Q13683	P23229,
1359	Q6AI08
1360	Q9P2L0
1361	Q0VF49
1362	Q9BXT4
1363	Q9H0B3
1364	Q9NQ11
1365	P38570
1366	P56199
1367	Q6ZRV2
1368	Q92896
1369	Q9P2J2
1370	P11498
1371	Q9C0B9
1372	Q4G0N8
1373	Q5TEA3
1374	Q9Y2G3	Q8NB49,P98196,
1375	Q9P2J5
1376	Q15147
1377	P30876
1378	Q2M389
1379	Q6PD62
1380	Q8IX21
1381	P35442	P07996,P49747,P49746,P35443
1382	Q13751
1383	Q63HM2
1384	Q6ZWH5
1385	O75132
1386	P20701
1387	Q96EV2
1388	O60290
1389	Q9P2R3
1390	Q86TI0
1391	O75578
1392	Q76FK4
1393	Q8TF40
1394	P48357
1395	Q7Z6L1
1396	Q92574
1397	Q9H7Z3
1398	Q9Y613
1399	P20702	P11215,Q13349
1400	Q92618
1401	Q9UHB7
1402	O75182
1403	Q9UNY4
1404	E5RHQ5	A6NHN6,F8WFD2,A8MRT5,Q92617,E9PQR5,H0YIQ5,P0DM63,H0YIK9,C9JG80,A6NJU9,A6NJ64,E9PJI5,F8W0I5,F8W1W9,E9PJ23,A0A0B4J1W7,E9PKD4,H0YIQ3,A0A0A6YYH2,C9IYD2,Q9UND3,E9PIF3,O75200,A0A087WWP6
1405	Q9NSY1	Q2M2I8,Q5H9B9
1406	O14917
1407	Q09MP3
1408	Q12768
1409	Q6MZM0	P00450,Q9BQS7
1410	Q6ZRH7
1411	P48552
1412	Q5VZP5	P51452,Q9BV47,Q9UII6
1413	Q8IUX7	Q96SM3,Q8N436
1414	Q8IY37
1415	Q8IZL2
1416	Q8WUM0
1417	Q9NZP6	Q8N9G6,A8MUI8,A8MV72,A8MX80,A8MUA0,A6NL46,A8MU76,Q5PR19
1418	Q8NEN9
1419	Q96JN2
1420	Q9BXL7	Q9H257
1421	O14617
1422	P35228
1423	Q7RTW8
1424	P27816
1425	O43847
1426	Q8WW38	A0A0G2JPN4
1427	Q9C0E2
1428	Q9P283	Q13591,
1429	Q9Y2G1
1430	P49641	Q16706,
1431	Q06190	Q9Y5P8
1432	Q2VWP7
1433	Q8IX12
1434	Q9NY47	P54289,
1435	Q9UHW9	Q9H2X9,Q9UP95,Q9Y666
1436	A8MYU2
1437	Q8TBY9
1438	P35251
1439	Q2NKQ1
1440	Q8TAB3
1441	Q96Q05
1442	O43861	O75110
1443	O95104
1444	P36956	Q12772
1445	Q9NQV6
1446	Q8TF21
1447	Q9H6R4
1448	O60266
1449	Q14147
1450	Q86XI2
1451	Q9C0D6
1452	Q9NXL9
1453	O60732	A2A368,A6NCF6,Q9UBF1,P43355,P43363
1454	Q14993
1455	Q4G0X9
1456	Q5SVZ6
1457	Q9NRM1
1458	A6NNT2
1459	Q00872	A2RUH7,Q14324,
1460	Q14432	Q13370,
1461	Q96AE7
1462	Q16531
1463	Q66GS9
1464	Q8NB25
1465	Q96KG7	A6BM72,
1466	Q08999	P28749
1467	P35590	Q02763
1468	Q96JK9
1469	O15068	P10911
1470	P20585
1471	P78524	Q9ULE3,Q68D51,Q9H6A0
1472	Q7Z3S7	Q8IZS8,
1473	Q92540
1474	Q9BY07
1475	Q9NP73
1476	Q9UPM8
1477	O43795	Q9UBC5,Q8N1T3,O00159
1478	Q92619
1479	Q5JTC6
1480	Q9H9Y6
1481	Q9HCL0
1482	P18206
1483	Q7RTY7
1484	Q92625
1485	Q9NPG3
1486	Q5TCZ1
1487	Q7Z392
1488	Q8TES7	K7EIW4,K7EP13,
1489	Q9NW08
1490	O14746
1491	O60674	P0CJ72,P0CJ70,P52333,S4R3Y5,P0CJ73,P0CJ68,P0CJ69,Q8IVG9,P0CJ75,P0DMP1,P0CJ76
1492	P46379
1493	Q68CR1
1494	Q6P0N0
1495	Q86Y26
1496	Q9P203
1497	Q9Y2H2
1498	Q6IQ32
1499	O95835	Q9NRM7,Q9Y2H1,Q15208
1500	P33076
1501	Q8IZL8
1502	O75717
1503	Q92900
1504	Q9ULH1	O43150,Q8TDY4
1505	Q9UPZ3
1506	Q13625
1507	Q9Y2A7	P55160
1508	Q9Y3R0	Q9C0E4
1509	Q6IMN6
1510	Q8IWB9
1511	Q9UPN9	O15164,
1512	Q9UPR0	Q86YW0,Q15111
1513	Q2UY09
1514	Q96QU8
1515	P37275
1516	Q5TAH2
1517	Q9NQW6
1518	P78332
1519	Q70EL4
1520	Q9P275
1521	Q16821
1522	Q9UQL6	Q8WUI4,P56524,Q9UKV0
1523	Q5T0N1
1524	Q6IQ23
1525	Q9NNW5
1526	Q12986
1527	Q7Z2Z2
1528	O75762
1529	Q08828
1530	Q5T6F2	Q14157,
1531	Q6UXM1	O94898,Q96JA1,
1532	Q9HBR0
1533	P40818
1534	Q14126
1535	Q9NZB2	Q5T035
1536	P63128	P63121,P63145,Q9HDB9,P63124,P62684
1537	Q13574	O75912
1538	Q69YQ0
1539	Q9P2H0
1540	Q9UKP5	Q9H324
1541	Q8IUD2	O15083,
1542	Q9H7T0
1543	Q9HAU0
1544	Q9NZJ5
1545	Q8TCU5	O60391,
1546	Q9HD43
1547	P07949
1548	Q01804
1549	Q86YR7
1550	Q9BWV1
1551	Q9P278
1552	Q5M9N0
1553	Q8IX03
1554	Q96MI9
1555	Q9GZR1
1556	P51841	Q02846,
1557	Q12965	O00160,
1558	Q8N3T6	Q14C87,Q14DG7
1559	P28340
1560	Q96L42	Q9UQ05
1561	P08151
1562	P09619	P16234
1563	O60518	O00410
1564	Q7Z3B3
1565	A6QL63	Q8N961,
1566	P80192	Q02779,Q5TCX8,Q16584
1567	Q7Z2W7
1568	Q9BSJ8
1569	P48736
1570	Q3MJ13
1571	Q93009
1572	Q9H2P0
1573	P53396
1574	Q7Z6I6
1575	Q8IY18
1576	Q8NCX0
1577	Q8TDG4
1578	Q93073
1579	O94779	Q9UQ52,Q9P232,Q8IWV2,Q02246,Q12860,
1580	O94875	O97980
1581	O95466	Q8IVF7,Q96PY5
1582	Q7Z5M5
1583	O43295	P0DJJ0,P98171,P0DMP2,O75044,A0A2R8YE00,Q7Z6B7,A0A2R8Y4P6
1584	O60721
1585	Q15032	Q9UBL0,
1586	Q6ZN30
1587	O14776
1588	Q4L235
1589	Q8NHU6
1590	Q9ULJ8	Q96SB3
1591	P42702
1592	Q13127
1593	O75151
1594	O94953	Q6B0I6,O75164,A0A1W2PPD8,B2RXH2,
1595	Q6PKG0	Q659C4
1596	Q9NX05
1597	Q8TE56
1598	O00203	Q13367,
1599	P53992	O94855,
1600	Q6ZU80
1601	Q9C0B7
1602	P55198
1603	P82094
1604	Q86W24
1605	Q93100
1606	Q9UMS6
1607	Q5W0Q7
1608	Q9ULE0
1609	Q08462	Q8NFM4,P51828,
1610	Q96SB8
1611	Q70J99
1612	Q96KQ4
1613	O43156
1614	Q8TEQ8
1615	Q9P2G1
1616	Q0VD83
1617	Q8N1F8
1618	Q9H2T7	Q9UIA9
1619	Q9ULH7
1620	O00267
1621	Q8NG08
1622	Q9Y2J2	Q9H4G0,
1623	Q9Y6K5	P29728,P00973
1624	O75808
1625	Q13423
1626	O00268
1627	O43683
1628	Q4VCS5
1629	Q8N0W3
1630	Q15386
1631	Q9C0H5
1632	Q9ULD8
1633	Q9UPN4
1634	Q9UPQ0
1635	Q8IX01
1636	B1ANS9
1637	Q17R98
1638	Q63HK5	Q9NRE2,Q6ZSZ6
1639	Q8TEX9
1640	Q5FWF4
1641	Q5VYM1
1642	Q6AI39
1643	Q6ZRK6
1644	Q8IZF5
1645	P41180
1646	Q9Y4D1	Q86T65,
1647	Q13905
1648	Q96RU2	Q9UHP3,
1649	A5PLK6
1650	O60524
1651	Q05469
1652	Q32MH5
1653	Q86V48
1654	Q8NB46	O15084,Q8N8A2
1655	A5A3E0	Q6S545,P61160,P0CG38,P68133,P63261,Q562R1,H3BUK9,Q6S8J3,Q8TDG2,Q9BYX7,Q9BYD9,P68032,Q86YR6,P0CG39,P60709,P62736,A0A0A6YYL3,A6NI47,P42025,Q6S5H5,B2RU33,Q8TDY3,P63267,P61163,A0JP26,Q6S8J7
1656	Q12968	O95644,Q14934,
1657	Q7Z7G0
1658	Q8WWM7
1659	Q96JH8	P0CJ77,P0CJ74,S4R3P1,
1660	Q13393
1661	Q6IEE7
1662	Q6UY14
1663	Q96KR1
1664	Q9C0D4
1665	P25092
1666	Q15714	Q99576,
1667	Q70EK8
1668	Q8NFY4	Q9H2E6
1669	Q5VV43	Q8IZA0,
1670	Q96EP0	A0A0B4J293
1671	O14980
1672	O15063
1673	O95206
1674	P42338	O00329,
1675	Q13308
1676	O60245	Q08174,
1677	Q6ZW49
1678	Q9Y3P9	Q5R372
1679	O75146	O00291,
1680	P42336
1681	P55197
1682	Q5M775
1683	Q7Z3V4
1684	Q9Y4F9	H3BP45
1685	Q8N7X1	P38159,Q96E39,O75526,
1686	Q8TDZ2
1687	Q9ULJ6	Q8NF64
1688	Q14139
1689	Q8WVS4
1690	Q96DN5
1691	Q96S38
1692	Q9ULJ3
1693	Q9UPQ7	Q76G19,Q6ZMN7,
1694	Q7RTR2
1695	Q9Y283
1696	Q15334	Q6P1M3,
1697	Q9NQ38	P00995,
1698	A0A096LP49
1699	P53708	P08514,P06756,P08648
1700	A0A0G2JPQ2	P0DMW2,Q56P42,Q8WX94,Q9NX02
1701	O94827
1702	P16066	P20594,
1703	P59046	Q96P20
1704	Q9Y4E5
1705	P51530
1706	Q96JE7
1707	Q9P2N5
1708	Q9ULE4
1709	Q9UPP1
1710	P0CJ78
1711	Q5EBL2	Q7L3S4,
1712	Q5TYW1	Q15940,Q9H707,Q06730,Q6ZN57,Q8NDW4,Q02386,P17036,Q06732,Q9UJW8,P51522,P17039,Q9NYW8,Q8N988,Q96SQ5,Q8N4W9,P52742,Q6ZNG1,M0R378,Q6P3V2,Q96NJ6,Q4V348,M0R1X1,Q8TF47,Q8IZC7,Q6ZN19,Q8NB42,Q96NG5,B7Z6K7,Q6P9A1,Q08AN1,Q9Y2H8,Q86WZ6,Q6ZMW2,Q15973,Q6ZNA1,Q52M93,P0CJ79,Q9Y2P7,A6NHJ4,Q8N9F8,Q499Z4,Q96ND8,Q6P2D0,P17035,P17023,Q13106,Q9ULM2,Q76KX8,Q8TF45,Q0VGE8,Q86UD4,Q7Z3V5,Q8N823,Q9H963,Q9HCG1,Q9H7R5,Q7Z3I7,…
1713	Q66K74
1714	Q6JQN1
1715	Q7Z410
1716	P22314	A0AVT1,P41226
1717	P57678
1718	Q6DHV5
1719	Q9BQI6
1720	Q5GLZ8	Q15034,D6RAT5
1721	P52732
1722	Q8NDX1
1723	Q9H3R0
1724	Q9Y4G2
1725	P29323	P54756,P54753,P54762,Q5JZY3,P29320,P54760,P54764,P21709,Q15375,P29322,O15197,P29317
1726	O94887	Q9Y4F1
1727	P28370	O60264
1728	Q03701
1729	Q8TF46
1730	Q9P1A6	O14490
1731	O95625
1732	Q2KHT3
1733	Q9BXX0
1734	Q9UJQ4
1735	A0A0U1RQI7
1736	O15034
1737	Q05397
1738	Q14703
1739	Q5XX13	O95170,
1740	Q9Y4C4
1741	P26006
1742	Q6ZP01
1743	O60566
1744	O75385	Q8IYT8
1745	Q96NW4
1746	Q9BQF6
1747	Q02413
1748	Q9NYK1	Q9NR97,
1749	O75362
1750	Q86W28
1751	Q9H0E3
1752	Q9NYI0	Q9BQI7
1753	Q9Y2H5
1754	P20936
1755	Q6ZRI6
1756	Q9Y5B9
1757	O15294
1758	Q6PJG2
1759	Q9HCM7
1760	Q9NS56
1761	Q5T2S8
1762	Q6ZRS4
1763	Q86Z14	Q9UEF7
1764	P15918
1765	P17040	Q8N8Y5,Q6NX45,Q5VV52
1766	Q68E01
1767	Q86W25
1768	Q8NFZ0
1769	Q93084	O14983,P16615,
1770	P42285
1771	Q8NB14
1772	Q96FS4
1773	Q9Y4D2
1774	Q9Y5Q5
1775	Q96P70
1776	Q05DH4
1777	Q6PJP8
1778	Q86SJ6	P32926
1779	Q9HC29
1780	Q9NTJ4
1781	Q9P2E7
1782	P54707	Q13733,P50993,P20648,P13637,P05023
1783	Q76KP1
1784	Q9P2Q2	Q9Y2L6,
1785	O95373	O15397
1786	Q07912
1787	Q13873
1788	Q5JRX3
1789	Q5JWF2	P38405,
1790	Q5VY43
1791	Q9BX69
1792	Q9NZV1
1793	Q9UF33
1794	O75420
1795	Q13797	P13612
1796	Q5HY64	Q5JRC9,
1797	Q86UV5
1798	Q96KW2
1799	Q9P206
1800	Q8WXI2	Q6P9H4,Q8WWN9,G9CGD6
1801	Q9NWH9
1802	P20023
1803	P59045
1804	Q9H5P4
1805	O95197
1806	Q12840	P33176,O60282
1807	Q9BWT7
1808	Q9C099
1809	Q9Y6X9
1810	P59923
1811	Q7L014
1812	A5PL33
1813	O14974
1814	O76039	Q5MAI5,Q00532
1815	Q96T76
1816	A8MWY0	Q6UXG2
1817	O14709	Q3ZCT1,P17020,Q147U1,Q9HCZ1,Q8IYI8,Q9H7R0,Q15776,P17024,Q0D2J5,Q14586,Q9H0M5,Q8TA94,Q9P0L1,C9JN71,Q96SK3,Q8N7K0,Q86T29,Q9UC07,P15621,P17029,A6NM28,Q9UJN7,P17017,Q9BS34,Q9NQZ8,B7ZLF3,Q8N184,Q3KNS6,Q9C0F3,P51523,Q96CX3,Q86UE3,Q96SR6,Q6P9A3,Q8NDP4,Q32M78,Q5JNZ3,Q8NDQ6,Q14585,Q9HCL3,Q9Y6R6,Q15072,Q5MCW4,Q8N972,Q8N8Z8,O94892,Q86YE8,Q9UC06,Q9Y2A4,Q2M218,P17014,Q6ECI4,Q6PDB4,Q969W8,Q8TBZ5,Q96RE9,Q96GE5,…
1818	O15042
1819	Q9P2E2
1820	P12109
1821	Q4G0T1
1822	Q86VS3
1823	A4D0V7
1824	P12036	Q16352,P07197
1825	Q86WZ0
1826	Q9H4L7
1827	Q12882
1828	Q53GL7
1829	Q6WCQ1
1830	Q9BYX4
1831	Q9H0A0
1832	Q9UIQ6
1833	A5PKW4
1834	Q96RT8
1835	Q99575
1836	Q9BYH1	Q6UXD5,Q53EL9
1837	Q9NPP4
1838	Q9UII4	Q8IVU3
1839	Q9UKU6
1840	O94988
1841	Q02218	Q9ULD0
1842	Q24JP5
1843	Q69YH5
1844	Q6P4F7	Q3KRB8,
1845	Q86YN6
1846	Q7Z6P3
1847	Q93033
1848	P23378
1849	Q92834
1850	P12110
1851	P14735
1852	P98073
1853	Q6P9B9
1854	Q6ZUX3
1855	Q8IWE5
1856	Q9BXU1
1857	B0I1T2	O94832
1858	Q6ZMP0
1859	Q9P2H5
1860	A8MW92
1861	P54198
1862	Q63HQ2	A0A075B713
1863	Q8IZP9
1864	Q8N3X1
1865	Q9Y2M0
1866	Q92585
1867	Q9UPR3
1868	Q9Y6C2
1869	E7EW31
1870	Q92932	Q16849
1871	Q9BPX3
1872	Q9Y6L7	P13497,O43897
1873	O76041
1874	P09874
1875	Q5VVW2
1876	Q96AX9
1877	Q9P1Z0
1878	O43303
1879	O75665
1880	Q5T1B0
1881	Q9BVI0
1882	Q9NSE4
1883	A2A2Z9	A0A1B0GTQ5,A0A1B0GW59,A0A1B0GTM6,Q8IVF6,Q9H560
1884	O00754	M0R2P5,M0QZ24
1885	Q5T0W9
1886	Q86W92
1887	Q86YV0
1888	Q8WZA2	O95398,Q92565,
1889	P22102	E0CX11,
1890	P49916
1891	Q14289
1892	Q14527
1893	Q8TEH3	Q6P3S1,
1894	Q9ULK0	O43424
1895	Q9Y2E5
1896	Q7Z2K8
1897	Q9H2U1
1898	Q13523
1899	Q5T8P6
1900	Q8TBY8
1901	Q8WZ75
1902	Q9Y467
1903	Q9Y5I4	Q9Y5G2,Q9UN70,Q9Y5G9,Q9Y5G6,Q9Y5E5,Q9Y5F8,Q9UN71,Q9Y5E4,Q9Y5E6,Q9Y5E9,Q9Y5H2,Q9Y5F3,Q9Y5G4,Q9Y5G5,Q9Y5G0,Q9Y5F2,Q9Y5F6,Q9Y5E2,Q96TA0,Q9Y5H4,Q9Y5H1,Q9Y5E3,Q9Y5G3,Q9Y5E7,Q9Y5E8,Q9Y5E1,O60330,Q9UN66,Q9UN67,Q9Y5G7,Q9Y5G8,Q9Y5G1,Q9Y5F1,Q9Y5F9,Q9NRJ7,Q9Y5F0,Q9Y5H3,Q9Y5H0
1904	O43147
1905	Q15735	Q9BT40,
1906	Q6UXY8
1907	Q86YT6
1908	Q8IX07
1909	O43491	P11171,
1910	Q6ZVH7
1911	A6NFI3
1912	P78364
1913	Q969F9
1914	Q96QT6
1915	Q9BXL6
1916	Q96DN6
1917	Q9HCE1
1918	Q9NQ90	Q5XXA6,
1919	Q08379	Q9HBQ8
1920	Q96JQ2
1921	O75150	Q5VTR2
1922	Q13472
1923	Q2VWA4
1924	Q8IXT5
1925	Q8N283
1926	Q8NEM8	Q5U5Z8
1927	Q86YS7
1928	Q9Y6Y8
1929	Q12866	P30530,
1930	Q6DN14	Q6DN12
1931	Q9NQ36	Q8IX30,Q8IWY4
1932	Q9Y4L1
1933	P78347
1934	Q2TAC6
1935	Q6L9W6
1936	Q8IXT1
1937	Q5HYA8
1938	Q5T7N3
1939	Q75QN2
1940	Q8N5C6
1941	Q01954
1942	Q6ZNA4	Q6ZSG1,
1943	Q96MN2	Q7RTR0,
1944	A0A0J9YWL9	A0A0J9YY54,
1945	P32019	Q01968
1946	P36888
1947	P38935
1948	Q8N766
1949	P57679
1950	Q92543
1951	Q9Y2H0
1952	O94762
1953	Q8ND04	J3QRE1,
1954	Q6Q4G3
1955	O75448
1956	O95259	A0A1W2PPV4,Q8NCM2
1957	Q6ZVD7
1958	P35523	P51788
1959	Q8N9B5
1960	A0AUZ9
1961	Q8N960
1962	Q92974
1963	Q5JTZ9	P49588,
1964	Q6PKC3
1965	Q8TB24
1966	Q9NRA8
1967	P08235
1968	Q16513
1969	Q86VD1
1970	Q5H8A4
1971	Q8NDX5
1972	O60237
1973	Q13191	P22681,Q9ULV8
1974	Q659A1
1975	O94985	Q9H4D0,Q9BQT9,
1976	Q15042
1977	Q5FWE3
1978	Q8NAT2
1979	Q9BYT9	Q4KMQ2,Q32M45,Q75V66
1980	Q9HC35	O95834,Q32P44,O00423
1981	Q9Y4E8	Q13107
1982	Q13608
1983	Q16478	P39086,Q13002,Q13003,Q16099
1984	Q8WTW3	A0A087WVI0,
1985	Q9P0K7
1986	O95886
1987	P22670	P48380,P48378
1988	P86452
1989	Q6N043	Q86YH2,P59817,Q8ND82
1990	Q86T82	Q9HBJ7,
1991	Q8TD19
1992	Q99650
1993	Q6UB35	P11586,
1994	O75460
1995	O94933	O94991
1996	O95782	O94973,
1997	Q96PE3
1998	Q96RD9
[truncated: 11,647 more rows]

## Sheet: Coiled coil boundary prediction
AC	method	from	to
A0A024R1R8	Deepcoil	22	40
A0A024R1R8	Marcoil	3	51
A0A024R1R8	Ncoils	5	50
A0A024R1R8	Paircoil	16	51
A0A024RBG1	Ncoils	98	118
A0A024RBG1	Paircoil	73	114
A0A075B6L2	Paircoil	65	94
A0A075B6N2	Paircoil	55	99
A0A075B6R0	Ncoils	86	106
A0A075B6R0	Paircoil	15	46
A0A075B6R2	Paircoil	83	112
A0A075B6T3	Ncoils	2	22
A0A075B6T6	Deepcoil	1	14
A0A075B6T6	Paircoil	72	101
A0A075B6T7	Marcoil	41	54
A0A075B6T7	Marcoil	87	110
A0A075B6T7	Ncoils	38	63
A0A075B6T7	Ncoils	84	111
A0A075B6T7	Paircoil	38	68
A0A075B6T8	Paircoil	75	106
A0A075B6U4	Ncoils	69	89
A0A075B6U6	Marcoil	61	70
A0A075B6U6	Ncoils	54	74
A0A075B6U6	Paircoil	54	91
A0A075B6V5	Ncoils	75	95
A0A075B7B6	Paircoil	82	112
A0A075B7B8	Paircoil	80	109
A0A075B7D8	Paircoil	49	103
A0A075B7E8	Paircoil	80	109
A0A075B7F0	Paircoil	78	109
A0A087WSY4	Paircoil	84	113
A0A087WSZ9	Paircoil	71	102
A0A087WT01	Paircoil	69	98
A0A087WT02	Paircoil	67	96
A0A087WT03	Ncoils	65	89
A0A087WT57	Marcoil	1	60
A0A087WT57	Ncoils	2	60
A0A087WT57	Paircoil	2	78
A0A087WTH1	Ncoils	54	74
A0A087WTH1	Paircoil	49	82
A0A087WUL8	Deepcoil	63	128
A0A087WUL8	Deepcoil	145	161
A0A087WUL8	Marcoil	9	213
A0A087WUL8	Marcoil	391	416
A0A087WUL8	Marcoil	460	492
A0A087WUL8	Marcoil	564	580
A0A087WUL8	Marcoil	636	660
A0A087WUL8	Marcoil	704	736
A0A087WUL8	Marcoil	808	824
A0A087WUL8	Marcoil	880	904
A0A087WUL8	Marcoil	948	980
A0A087WUL8	Marcoil	1052	1068
A0A087WUL8	Marcoil	1124	1148
A0A087WUL8	Marcoil	1192	1224
A0A087WUL8	Marcoil	1296	1312
A0A087WUL8	Marcoil	1368	1392
A0A087WUL8	Marcoil	1436	1468
A0A087WUL8	Marcoil	1540	1556
A0A087WUL8	Marcoil	1612	1636
A0A087WUL8	Marcoil	1680	1712
A0A087WUL8	Marcoil	1784	1800
A0A087WUL8	Marcoil	1856	1880
A0A087WUL8	Marcoil	1924	1956
A0A087WUL8	Marcoil	2028	2044
A0A087WUL8	Marcoil	2100	2124
A0A087WUL8	Marcoil	2168	2200
A0A087WUL8	Marcoil	2272	2288
A0A087WUL8	Marcoil	2344	2368
A0A087WUL8	Marcoil	2412	2444
A0A087WUL8	Marcoil	2516	2532
A0A087WUL8	Marcoil	2588	2612
A0A087WUL8	Marcoil	2656	2688
A0A087WUL8	Marcoil	2760	2776
A0A087WUL8	Marcoil	2832	2856
A0A087WUL8	Marcoil	2900	2932
A0A087WUL8	Marcoil	3004	3020
A0A087WUL8	Marcoil	3076	3100
A0A087WUL8	Marcoil	3144	3176
A0A087WUL8	Marcoil	3248	3264
A0A087WUL8	Marcoil	3320	3344
A0A087WUL8	Marcoil	3388	3420
A0A087WUL8	Marcoil	3492	3508
A0A087WUL8	Marcoil	3564	3588
A0A087WUL8	Marcoil	3632	3664
A0A087WUL8	Marcoil	3736	3752
A0A087WUL8	Ncoils	10	48
A0A087WUL8	Ncoils	53	130
A0A087WUL8	Ncoils	141	161
A0A087WUL8	Ncoils	177	197
A0A087WUL8	Ncoils	389	416
A0A087WUL8	Ncoils	464	491
A0A087WUL8	Ncoils	553	585
A0A087WUL8	Ncoils	636	660
A0A087WUL8	Ncoils	708	735
A0A087WUL8	Ncoils	797	829
A0A087WUL8	Ncoils	877	904
A0A087WUL8	Ncoils	952	979
A0A087WUL8	Ncoils	1041	1073
A0A087WUL8	Ncoils	1124	1148
A0A087WUL8	Ncoils	1196	1223
A0A087WUL8	Ncoils	1285	1317
A0A087WUL8	Ncoils	1368	1392
A0A087WUL8	Ncoils	1440	1467
A0A087WUL8	Ncoils	1529	1561
A0A087WUL8	Ncoils	1612	1636
A0A087WUL8	Ncoils	1684	1711
A0A087WUL8	Ncoils	1773	1805
A0A087WUL8	Ncoils	1856	1880
A0A087WUL8	Ncoils	1928	1955
A0A087WUL8	Ncoils	2017	2049
A0A087WUL8	Ncoils	2100	2124
A0A087WUL8	Ncoils	2172	2199
A0A087WUL8	Ncoils	2261	2293
A0A087WUL8	Ncoils	2344	2368
A0A087WUL8	Ncoils	2416	2443
A0A087WUL8	Ncoils	2505	2537
A0A087WUL8	Ncoils	2588	2612
A0A087WUL8	Ncoils	2660	2687
A0A087WUL8	Ncoils	2749	2781
A0A087WUL8	Ncoils	2832	2856
A0A087WUL8	Ncoils	2904	2931
A0A087WUL8	Ncoils	2993	3025
A0A087WUL8	Ncoils	3076	3100
A0A087WUL8	Ncoils	3148	3175
A0A087WUL8	Ncoils	3237	3269
A0A087WUL8	Ncoils	3320	3344
A0A087WUL8	Ncoils	3392	3419
A0A087WUL8	Ncoils	3481	3513
A0A087WUL8	Ncoils	3564	3588
A0A087WUL8	Ncoils	3636	3663
A0A087WUL8	Ncoils	3725	3757
A0A087WUL8	Paircoil	27	132
A0A087WUL8	Paircoil	302	332
A0A087WUL8	Paircoil	385	417
A0A087WUL8	Paircoil	460	492
A0A087WUL8	Paircoil	629	661
A0A087WUL8	Paircoil	704	736
A0A087WUL8	Paircoil	873	904
A0A087WUL8	Paircoil	948	980
A0A087WUL8	Paircoil	1117	1149
A0A087WUL8	Paircoil	1192	1224
A0A087WUL8	Paircoil	1361	1393
A0A087WUL8	Paircoil	1436	1468
A0A087WUL8	Paircoil	1605	1637
A0A087WUL8	Paircoil	1680	1712
A0A087WUL8	Paircoil	1849	1881
A0A087WUL8	Paircoil	1924	1956
A0A087WUL8	Paircoil	2093	2125
A0A087WUL8	Paircoil	2168	2200
A0A087WUL8	Paircoil	2337	2369
A0A087WUL8	Paircoil	2412	2444
A0A087WUL8	Paircoil	2581	2613
A0A087WUL8	Paircoil	2656	2688
A0A087WUL8	Paircoil	2825	2857
A0A087WUL8	Paircoil	2900	2932
A0A087WUL8	Paircoil	3069	3101
A0A087WUL8	Paircoil	3144	3176
A0A087WUL8	Paircoil	3313	3345
A0A087WUL8	Paircoil	3388	3420
A0A087WUL8	Paircoil	3557	3589
A0A087WUL8	Paircoil	3632	3664
A0A087WUU8	Ncoils	9	29
A0A087WUU8	Ncoils	141	161
A0A087WUV0	Marcoil	78	102
A0A087WUV0	Marcoil	133	171
A0A087WUV0	Ncoils	79	103
A0A087WUV0	Ncoils	129	175
A0A087WUV0	Ncoils	185	219
A0A087WUV0	Paircoil	78	105
A0A087WUV0	Paircoil	129	215
A0A087WVF3	Marcoil	62	79
A0A087WVF3	Marcoil	336	357
A0A087WVF3	Ncoils	128	162
A0A087WVF3	Ncoils	333	353
A0A087WVF3	Paircoil	126	156
A0A087WVF3	Paircoil	327	357
A0A087WVI0	Marcoil	22	97
A0A087WVI0	Marcoil	441	455
A0A087WVI0	Marcoil	572	610
A0A087WVI0	Marcoil	647	660
A0A087WVI0	Marcoil	768	796
A0A087WVI0	Marcoil	836	848
A0A087WVI0	Ncoils	23	69
A0A087WVI0	Ncoils	73	96
A0A087WVI0	Ncoils	224	244
A0A087WVI0	Ncoils	252	272
A0A087WVI0	Ncoils	438	458
A0A087WVI0	Ncoils	575	609
A0A087WVI0	Ncoils	766	797
A0A087WVI0	Paircoil	19	93
A0A087WVI0	Paircoil	181	222
A0A087WVI0	Paircoil	422	459
A0A087WVI0	Paircoil	569	624
A0A087WVI0	Paircoil	766	799
A0A087WVI0	Paircoil	802	833
A0A087WVI0	Paircoil	860	887
A0A087WVI8	Marcoil	382	456
A0A087WVI8	Ncoils	260	280
A0A087WVI8	Ncoils	393	451
A0A087WVI8	Paircoil	358	389
A0A087WVI8	Paircoil	392	458
A0A087WW49	Paircoil	83	112
A0A087WWP6	Marcoil	106	170
A0A087WWP6	Marcoil	205	225
A0A087WWP6	Ncoils	90	169
A0A087WWP6	Ncoils	203	226
A0A087WWP6	Paircoil	107	171
A0A087WWP6	Paircoil	198	227
A0A087WWU0	Marcoil	1	41
A0A087WWU0	Ncoils	7	41
A0A087WWU0	Paircoil	8	41
A0A087WX78	Deepcoil	253	271
A0A087WX78	Marcoil	219	283
A0A087WX78	Ncoils	226	288
A0A087WX78	Ncoils	363	383
A0A087WX78	Paircoil	248	282
A0A087WXM9	Marcoil	74	104
A0A087WXM9	Ncoils	77	105
A0A087WXM9	Ncoils	225	245
A0A087WXM9	Paircoil	69	108
A0A087WXS9	Marcoil	62	79
A0A087WXS9	Marcoil	336	357
A0A087WXS9	Ncoils	128	162
A0A087WXS9	Ncoils	333	353
A0A087WXS9	Paircoil	126	156
A0A087WXS9	Paircoil	327	357
A0A087WZG4	Marcoil	7	20
A0A087WZG4	Marcoil	157	280
A0A087WZG4	Marcoil	304	329
A0A087WZG4	Marcoil	337	418
A0A087WZG4	Marcoil	543	594
A0A087WZG4	Marcoil	728	896
A0A087WZG4	Ncoils	2	21
A0A087WZG4	Ncoils	121	141
A0A087WZG4	Ncoils	181	233
A0A087WZG4	Ncoils	241	272
A0A087WZG4	Ncoils	303	333
A0A087WZG4	Ncoils	356	400
A0A087WZG4	Ncoils	409	429
A0A087WZG4	Ncoils	443	474
A0A087WZG4	Ncoils	482	502
A0A087WZG4	Ncoils	513	533
A0A087WZG4	Ncoils	544	593
A0A087WZG4	Ncoils	731	896
A0A087WZG4	Paircoil	156	238
A0A087WZG4	Paircoil	241	285
A0A087WZG4	Paircoil	290	333
A0A087WZG4	Paircoil	354	468
A0A087WZG4	Paircoil	479	506
A0A087WZG4	Paircoil	546	596
A0A087WZG4	Paircoil	615	651
A0A087WZG4	Paircoil	728	895
A0A087WZV9	Marcoil	56	81
A0A087WZV9	Marcoil	180	210
A0A087WZV9	Ncoils	53	84
A0A087WZV9	Ncoils	178	210
A0A087WZV9	Paircoil	48	92
A0A087X0B3	Marcoil	19	42
A0A087X0B3	Marcoil	126	135
A0A087X0B3	Marcoil	152	161
A0A087X0B3	Ncoils	18	42
A0A087X0B3	Ncoils	121	170
A0A087X0B3	Paircoil	7	42
A0A087X0B3	Paircoil	109	183
A0A087X0L6	Deepcoil	143	158
A0A087X0L6	Marcoil	147	157
A0A087X0L6	Ncoils	134	168
A0A087X0L6	Paircoil	134	167
A0A087X179	Marcoil	62	79
A0A087X179	Marcoil	334	357
A0A087X179	Ncoils	128	162
A0A087X179	Ncoils	333	353
A0A087X179	Paircoil	126	156
A0A087X179	Paircoil	327	357
A0A087X1A0	Deepcoil	18	28
A0A087X1A0	Marcoil	100	134
A0A087X1A0	Ncoils	103	134
A0A087X1A0	Paircoil	103	134
A0A087X1C1	Ncoils	4	35
A0A087X1C5	Ncoils	203	226
A0A087X1C5	Ncoils	241	261
A0A087X1G2	Marcoil	62	79
A0A087X1G2	Marcoil	334	357
A0A087X1G2	Ncoils	128	162
A0A087X1G2	Ncoils	333	353
A0A087X1G2	Paircoil	126	156
A0A087X1G2	Paircoil	327	357
A0A087X1L8	Paircoil	55	89
A0A096LNW5	Ncoils	253	273
A0A096LP49	Marcoil	142	163
A0A096LP49	Marcoil	363	397
A0A096LP49	Marcoil	636	689
A0A096LP49	Marcoil	804	854
A0A096LP49	Ncoils	368	399
A0A096LP49	Ncoils	633	682
A0A096LP49	Ncoils	810	851
A0A096LP49	Paircoil	211	240
A0A096LP49	Paircoil	366	399
A0A096LP49	Paircoil	633	688
A0A096LP49	Paircoil	804	856
A0A096LP55	Deepcoil	26	50
A0A096LP55	Marcoil	3	57
A0A096LP55	Ncoils	3	66
A0A096LP55	Paircoil	30	74
A0A096LPH7	Marcoil	25	49
A0A096LPH7	Ncoils	27	54
A0A096LPH7	Paircoil	20	61
A0A096LPI6	Marcoil	45	78
A0A096LPI6	Marcoil	167	179
A0A096LPI6	Ncoils	59	83
A0A096LPI6	Ncoils	114	137
A0A096LPI6	Paircoil	63	92
A0A096LPI6	Paircoil	109	144
A0A096LPI6	Paircoil	220	250
A0A096LPK6	Marcoil	109	121
A0A096LPK6	Ncoils	54	74
A0A096LPK6	Ncoils	105	127
A0A096LPK6	Paircoil	98	128
A0A0A0MQW5	Marcoil	1305	1321
A0A0A0MQW5	Ncoils	192	212
A0A0A0MQW5	Paircoil	884	914
A0A0A0MS00	Ncoils	35	55
A0A0A0MS00	Ncoils	94	114
A0A0A0MS01	Ncoils	70	104
A0A0A0MS01	Paircoil	8	36
A0A0A0MS01	Paircoil	58	111
A0A0A0MS02	Paircoil	15	43
A0A0A0MS06	Ncoils	59	87
A0A0A0MS06	Paircoil	52	88
A0A0A0MS14	Ncoils	11	31
A0A0A0MTC1	Marcoil	135	159
A0A0A0MTC1	Marcoil	304	347
A0A0A0MTC1	Marcoil	356	424
A0A0A0MTC1	Marcoil	852	889
A0A0A0MTC1	Marcoil	1117	1140
A0A0A0MTC1	Marcoil	1170	1212
A0A0A0MTC1	Marcoil	1262	1278
A0A0A0MTC1	Marcoil	1287	1329
A0A0A0MTC1	Marcoil	1334	1372
A0A0A0MTC1	Marcoil	1378	1397
A0A0A0MTC1	Marcoil	1429	1492
A0A0A0MTC1	Marcoil	1621	1674
A0A0A0MTC1	Marcoil	3153	3166
A0A0A0MTC1	Marcoil	3215	3238
A0A0A0MTC1	Marcoil	3291	3305
A0A0A0MTC1	Marcoil	3524	3570
A0A0A0MTC1	Marcoil	3595	3604
A0A0A0MTC1	Marcoil	3825	3856
A0A0A0MTC1	Marcoil	4137	4157
A0A0A0MTC1	Marcoil	4194	4219
A0A0A0MTC1	Marcoil	4240	4255
A0A0A0MTC1	Marcoil	4381	4394
A0A0A0MTC1	Marcoil	4666	4757
A0A0A0MTC1	Marcoil	4822	4854
A0A0A0MTC1	Marcoil	4936	4968
A0A0A0MTC1	Ncoils	129	158
A0A0A0MTC1	Ncoils	306	344
A0A0A0MTC1	Ncoils	355	383
A0A0A0MTC1	Ncoils	388	423
A0A0A0MTC1	Ncoils	856	890
A0A0A0MTC1	Ncoils	1113	1140
A0A0A0MTC1	Ncoils	1186	1219
A0A0A0MTC1	Ncoils	1259	1279
A0A0A0MTC1	Ncoils	1303	1326
A0A0A0MTC1	Ncoils	1349	1369
A0A0A0MTC1	Ncoils	1375	1405
A0A0A0MTC1	Ncoils	1427	1472
A0A0A0MTC1	Ncoils	1571	1591
A0A0A0MTC1	Ncoils	1624	1661
A0A0A0MTC1	Ncoils	1951	1974
A0A0A0MTC1	Ncoils	2506	2532
A0A0A0MTC1	Ncoils	2708	2728
A0A0A0MTC1	Ncoils	3002	3022
A0A0A0MTC1	Ncoils	3147	3171
A0A0A0MTC1	Ncoils	3215	3242
A0A0A0MTC1	Ncoils	3289	3309
A0A0A0MTC1	Ncoils	3339	3366
A0A0A0MTC1	Ncoils	3398	3418
A0A0A0MTC1	Ncoils	3437	3460
A0A0A0MTC1	Ncoils	3523	3569
A0A0A0MTC1	Ncoils	3579	3620
A0A0A0MTC1	Ncoils	3640	3660
A0A0A0MTC1	Ncoils	3813	3853
A0A0A0MTC1	Ncoils	3893	3913
A0A0A0MTC1	Ncoils	3993	4013
A0A0A0MTC1	Ncoils	4096	4116
A0A0A0MTC1	Ncoils	4135	4158
A0A0A0MTC1	Ncoils	4195	4215
A0A0A0MTC1	Ncoils	4224	4257
A0A0A0MTC1	Ncoils	4267	4287
A0A0A0MTC1	Ncoils	4302	4322
A0A0A0MTC1	Ncoils	4376	4403
A0A0A0MTC1	Ncoils	4666	4723
A0A0A0MTC1	Ncoils	4738	4758
A0A0A0MTC1	Ncoils	4793	4813
A0A0A0MTC1	Ncoils	4822	4856
A0A0A0MTC1	Ncoils	4933	4967
A0A0A0MTC1	Ncoils	4983	5008
A0A0A0MTC1	Ncoils	5057	5077
A0A0A0MTC1	Paircoil	31	60
A0A0A0MTC1	Paircoil	131	159
A0A0A0MTC1	Paircoil	355	384
A0A0A0MTC1	Paircoil	392	423
A0A0A0MTC1	Paircoil	850	884
A0A0A0MTC1	Paircoil	1111	1167
A0A0A0MTC1	Paircoil	1179	1228
A0A0A0MTC1	Paircoil	1244	1291
A0A0A0MTC1	Paircoil	1333	1375
A0A0A0MTC1	Paircoil	1377	1415
A0A0A0MTC1	Paircoil	1422	1510
A0A0A0MTC1	Paircoil	1561	1598
A0A0A0MTC1	Paircoil	1621	1666
A0A0A0MTC1	Paircoil	1702	1746
A0A0A0MTC1	Paircoil	2037	2066
A0A0A0MTC1	Paircoil	2576	2608
A0A0A0MTC1	Paircoil	2687	2718
A0A0A0MTC1	Paircoil	3081	3110
A0A0A0MTC1	Paircoil	3127	3176
A0A0A0MTC1	Paircoil	3338	3386
A0A0A0MTC1	Paircoil	3422	3461
A0A0A0MTC1	Paircoil	3523	3635
A0A0A0MTC1	Paircoil	3820	3853
A0A0A0MTC1	Paircoil	3958	3990
A0A0A0MTC1	Paircoil	4095	4124
A0A0A0MTC1	Paircoil	4191	4256
A0A0A0MTC1	Paircoil	4267	4294
A0A0A0MTC1	Paircoil	4371	4398
A0A0A0MTC1	Paircoil	4662	4735
A0A0A0MTC1	Paircoil	4835	4900
A0A0A0MTC1	Paircoil	4927	4979
A0A0A0MTC1	Paircoil	4983	5017
A0A0A0MTC1	Paircoil	5092	5145
A0A0A0MTG1	Marcoil	39	75
A0A0A0MTG1	Marcoil	675	684
A0A0A0MTG1	Marcoil	893	932
A0A0A0MTG1	Marcoil	985	1054
A0A0A0MTG1	Ncoils	37	68
A0A0A0MTG1	Ncoils	204	224
A0A0A0MTG1	Ncoils	475	495
A0A0A0MTG1	Ncoils	786	806
A0A0A0MTG1	Ncoils	894	924
A0A0A0MTG1	Ncoils	994	1014
A0A0A0MTG1	Ncoils	1022	1052
A0A0A0MTG1	Paircoil	39	68
A0A0A0MTG1	Paircoil	266	295
A0A0A0MTG1	Paircoil	896	924
A0A0A0MTG1	Paircoil	1017	1052
A0A0A6YYC5	Ncoils	74	94
A0A0A6YYC5	Paircoil	70	104
A0A0A6YYC8	Deepcoil	259	271
A0A0A6YYC8	Marcoil	12	28
A0A0A6YYC8	Marcoil	252	275
A0A0A6YYC8	Ncoils	203	223
A0A0A6YYC8	Ncoils	248	275
A0A0A6YYC8	Paircoil	242	278
A0A0A6YYH2	Deepcoil	190	205
A0A0A6YYH2	Marcoil	151	217
A0A0A6YYH2	Paircoil	68	113
A0A0A6YYH2	Paircoil	133	218
A0A0A6YYK6	Ncoils	56	76
A0A0A6YYK7	Marcoil	16	42
A0A0A6YYK7	Ncoils	17	44
A0A0A6YYK7	Paircoil	1	51
A0A0A6YYL3	Marcoil	162	173
A0A0A6YYL3	Marcoil	244	263
A0A0A6YYL3	Marcoil	324	385
A0A0A6YYL3	Marcoil	425	544
A0A0A6YYL3	Paircoil	117	185
A0A0A6YYL3	Paircoil	242	271
A0A0A6YYL3	Paircoil	425	544
A0A0B4J1U6	Ncoils	62	82
A0A0B4J1U6	Paircoil	55	87
A0A0B4J1V1	Paircoil	80	109
A0A0B4J1V6	Paircoil	57	86
A0A0B4J1W7	Deepcoil	176	189
A0A0B4J1W7	Marcoil	116	202
A0A0B4J1W7	Ncoils	116	201
A0A0B4J1W7	Paircoil	85	204
A0A0B4J1X5	Ncoils	91	111
A0A0B4J1X5	Paircoil	79	110
A0A0B4J235	Paircoil	70	101
A0A0B4J237	Ncoils	72	92
A0A0B4J237	Paircoil	62	97
A0A0B4J238	Paircoil	72	101
A0A0B4J241	Ncoils	66	86
A0A0B4J245	Deepcoil	1	11
A0A0B4J245	Paircoil	66	105
A0A0B4J249	Paircoil	72	106
A0A0B4J263	Ncoils	72	92
A0A0B4J263	Paircoil	59	104
A0A0B4J264	Ncoils	31	51
A0A0B4J264	Ncoils	63	94
A0A0B4J264	Paircoil	62	105
A0A0B4J265	Ncoils	65	99
A0A0B4J265	Paircoil	62	100
A0A0B4J266	Deepcoil	1	19
A0A0B4J266	Marcoil	21	35
A0A0B4J266	Ncoils	16	39
A0A0B4J273	Marcoil	71	93
A0A0B4J273	Ncoils	71	98
A0A0B4J273	Paircoil	61	100
A0A0B4J274	Marcoil	74	94
A0A0B4J274	Ncoils	71	97
A0A0B4J274	Paircoil	68	98
A0A0B4J275	Ncoils	31	58
A0A0B4J275	Paircoil	69	107
A0A0B4J279	Ncoils	67	87
A0A0B4J279	Paircoil	61	100
A0A0B4J293	Marcoil	28	61
A0A0B4J293	Marcoil	81	90
A0A0B4J293	Marcoil	498	507
A0A0B4J293	Ncoils	26	61
A0A0B4J293	Ncoils	70	93
A0A0B4J293	Ncoils	156	176
A0A0B4J293	Paircoil	25	64
A0A0B4J293	Paircoil	66	93
A0A0B4J2D5	Marcoil	156	168
A0A0B4J2D5	Ncoils	103	126
A0A0B4J2D5	Paircoil	98	133
A0A0B4J2D5	Paircoil	209	239
A0A0B4J2E5	Marcoil	231	273
A0A0B4J2E5	Marcoil	749	781
A0A0B4J2E5	Marcoil	832	862
A0A0B4J2E5	Ncoils	229	260
A0A0B4J2E5	Ncoils	580	607
A0A0B4J2E5	Ncoils	640	674
A0A0B4J2E5	Ncoils	750	788
A0A0B4J2E5	Ncoils	845	865
A0A0B4J2E5	Paircoil	230	262
A0A0B4J2E5	Paircoil	580	612
A0A0B4J2E5	Paircoil	748	782
A0A0B4J2F0	Marcoil	25	54
A0A0B4J2F0	Ncoils	29	53
A0A0B4J2F2	Marcoil	58	76
A0A0B4J2F2	Marcoil	583	592
A0A0B4J2F2	Marcoil	650	662
A0A0B4J2F2	Ncoils	41	78
A0A0B4J2F2	Ncoils	147	167
A0A0B4J2F2	Ncoils	331	351
A0A0B4J2F2	Ncoils	444	464
A0A0B4J2F2	Ncoils	576	603
A0A0B4J2F2	Paircoil	45	83
A0A0B4J2F2	Paircoil	98	133
A0A0B4J2F2	Paircoil	298	336
A0A0B4J2F2	Paircoil	571	608
A0A0C4DFX4	Marcoil	59	103
A0A0C4DFX4	Marcoil	133	238
A0A0C4DFX4	Marcoil	260	320
A0A0C4DFX4	Marcoil	377	438
A0A0C4DFX4	Marcoil	464	547
A0A0C4DFX4	Marcoil	1709	1735
A0A0C4DFX4	Marcoil	1786	1798
A0A0C4DFX4	Marcoil	1867	1881
A0A0C4DFX4	Marcoil	1993	2006
A0A0C4DFX4	Marcoil	2047	2099
A0A0C4DFX4	Marcoil	2106	2187
A0A0C4DFX4	Marcoil	2582	2593
A0A0C4DFX4	Marcoil	2889	2898
A0A0C4DFX4	Marcoil	2991	3005
A0A0C4DFX4	Ncoils	60	98
A0A0C4DFX4	Ncoils	139	185
A0A0C4DFX4	Ncoils	187	234
A0A0C4DFX4	Ncoils	263	319
A0A0C4DFX4	Ncoils	377	431
A0A0C4DFX4	Ncoils	471	540
A0A0C4DFX4	Ncoils	718	746
A0A0C4DFX4	Ncoils	922	942
A0A0C4DFX4	Ncoils	1709	1734
A0A0C4DFX4	Ncoils	1861	1881
A0A0C4DFX4	Ncoils	1911	1931
A0A0C4DFX4	Ncoils	1986	2015
A0A0C4DFX4	Ncoils	2050	2098
A0A0C4DFX4	Ncoils	2111	2185
A0A0C4DFX4	Ncoils	2215	2235
A0A0C4DFX4	Ncoils	2570	2600
A0A0C4DFX4	Ncoils	2992	3012
A0A0C4DFX4	Paircoil	69	105
A0A0C4DFX4	Paircoil	130	234
A0A0C4DFX4	Paircoil	273	311
A0A0C4DFX4	Paircoil	378	437
A0A0C4DFX4	Paircoil	471	533
A0A0C4DFX4	Paircoil	606	642
A0A0C4DFX4	Paircoil	725	754
A0A0C4DFX4	Paircoil	854	883
A0A0C4DFX4	Paircoil	1707	1738
A0A0C4DFX4	Paircoil	1977	2027
A0A0C4DFX4	Paircoil	2050	2100
A0A0C4DFX4	Paircoil	2135	2179
A0A0C4DFX4	Paircoil	2886	2921
A0A0C4DH28	Ncoils	86	106
A0A0C4DH28	Paircoil	15	46
A0A0C4DH30	Ncoils	90	110
A0A0C4DH30	Paircoil	81	110
A0A0C4DH32	Paircoil	80	109
A0A0C4DH34	Paircoil	83	112
A0A0C4DH38	Ncoils	11	31
A0A0C4DH41	Paircoil	84	113
A0A0C4DH42	Paircoil	79	108
A0A0D9SF12	Deepcoil	74	97
A0A0D9SF12	Marcoil	67	107
A0A0D9SF12	Ncoils	68	107
A0A0D9SF12	Paircoil	67	111
A0A0D9SFI3	Marcoil	81	102
A0A0D9SFI3	Ncoils	79	99
A0A0D9SFI3	Paircoil	3	40
A0A0D9SFI3	Paircoil	47	76
A0A0D9SG24	Marcoil	15	36
A0A0D9SG24	Ncoils	12	32
A0A0D9SG52	Marcoil	71	97
A0A0D9SG52	Ncoils	61	107
A0A0D9SG52	Paircoil	60	117
A0A0G2JKD1	Paircoil	416	459
A0A0G2JL52	Marcoil	69	105
A0A0G2JL52	Marcoil	707	716
A0A0G2JL52	Marcoil	925	964
A0A0G2JL52	Marcoil	1017	1086
A0A0G2JL52	Ncoils	67	98
A0A0G2JL52	Ncoils	234	254
A0A0G2JL52	Ncoils	507	527
A0A0G2JL52	Ncoils	818	838
A0A0G2JL52	Ncoils	926	956
A0A0G2JL52	Ncoils	1026	1046
A0A0G2JL52	Ncoils	1054	1084
A0A0G2JL52	Paircoil	69	98
A0A0G2JL52	Paircoil	296	325
A0A0G2JL52	Paircoil	928	956
A0A0G2JL52	Paircoil	1049	1084
A0A0G2JLG4	Ncoils	1	21
A0A0G2JLW4	Marcoil	96	116
A0A0G2JLW4	Ncoils	87	121
A0A0G2JMD5	Deepcoil	280	290
A0A0G2JMD5	Marcoil	273	293
A0A0G2JMD5	Ncoils	270	294
A0A0G2JMD5	Ncoils	387	407
A0A0G2JMH6	Ncoils	76	103
A0A0G2JMH6	Paircoil	72	105
A0A0G2JMM0	Paircoil	154	192
A0A0G2JMP0	Deepcoil	212	225
A0A0G2JMP0	Ncoils	211	238
A0A0G2JMP0	Ncoils	293	313
A0A0G2JMS6	Marcoil	975	990
A0A0G2JMS6	Marcoil	1129	1167
A0A0G2JMS6	Marcoil	1361	1382
A0A0G2JMS6	Ncoils	88	115
A0A0G2JMS6	Ncoils	255	275
A0A0G2JMS6	Ncoils	805	839
A0A0G2JMS6	Ncoils	977	997
A0A0G2JMS6	Ncoils	1129	1167
A0A0G2JMS6	Ncoils	1362	1385
A0A0G2JMS6	Paircoil	28	57
A0A0G2JMS6	Paircoil	810	840
A0A0G2JMS6	Paircoil	959	992
A0A0G2JMS6	Paircoil	1030	1063
A0A0G2JMS6	Paircoil	1119	1168
A0A0G2JMS6	Paircoil	1243	1282
A0A0G2JMZ2	Marcoil	128	137
A0A0G2JMZ2	Marcoil	161	187
A0A0G2JMZ2	Marcoil	1186	1205
A0A0G2JMZ2	Marcoil	1267	1292
A0A0G2JMZ2	Marcoil	1524	1574
A0A0G2JMZ2	Ncoils	163	183
A0A0G2JMZ2	Ncoils	887	907
A0A0G2JMZ2	Ncoils	1180	1207
A0A0G2JMZ2	Ncoils	1265	1302
A0A0G2JMZ2	Ncoils	1380	1406
A0A0G2JMZ2	Ncoils	1534	1573
A0A0G2JMZ2	Ncoils	1657	1682
A0A0G2JMZ2	Paircoil	898	927
A0A0G2JMZ2	Paircoil	1173	1206
A0A0G2JMZ2	Paircoil	1267	1296
A0A0G2JMZ2	Paircoil	1379	1408
A0A0G2JMZ2	Paircoil	1506	1573
A0A0G2JN01	Paircoil	154	192
A0A0G2JN53	Deepcoil	13	53
A0A0G2JN53	Marcoil	1	64
A0A0G2JN53	Ncoils	15	63
A0A0G2JN53	Paircoil	9	63
A0A0G2JND7	Deepcoil	9	19
A0A0G2JND7	Ncoils	1	21
A0A0G2JNF4	Deepcoil	251	266
A0A0G2JNH3	Ncoils	291	311
A0A0G2JNJ9	Paircoil	16	43
A0A0G2JNQ3	Deepcoil	180	222
A0A0G2JNQ3	Marcoil	170	249
A0A0G2JNQ3	Marcoil	258	288
A0A0G2JNQ3	Ncoils	170	250
A0A0G2JNQ3	Ncoils	259	290
A0A0G2JNQ3	Paircoil	58	87
A0A0G2JNQ3	Paircoil	161	252
A0A0G2JNQ3	Paircoil	254	293
A0A0G2JP20	Deepcoil	166	184
A0A0G2JP20	Deepcoil	279	298
A0A0G2JP20	Marcoil	279	292
A0A0G2JP20	Marcoil	435	448
A0A0G2JP20	Paircoil	256	305
A0A0G2JPB7	Marcoil	225	248
A0A0G2JPB7	Paircoil	300	332
A0A0G2JPF8	Deepcoil	180	209
A0A0G2JPF8	Marcoil	170	242
A0A0G2JPF8	Marcoil	257	291
A0A0G2JPF8	Ncoils	170	241
A0A0G2JPF8	Ncoils	260	290
A0A0G2JPF8	Paircoil	161	250
A0A0G2JPF8	Paircoil	256	293
A0A0G2JPQ2	Marcoil	10	22
A0A0G2JPQ2	Marcoil	81	98
A0A0G2JPQ2	Marcoil	121	136
A0A0G2JPQ2	Marcoil	609	636
A0A0G2JPQ2	Marcoil	654	679
A0A0G2JPQ2	Marcoil	997	1049
A0A0G2JPQ2	Ncoils	1	31
A0A0G2JPQ2	Ncoils	68	102
A0A0G2JPQ2	Ncoils	120	144
A0A0G2JPQ2	Ncoils	330	350
A0A0G2JPQ2	Ncoils	518	538
A0A0G2JPQ2	Ncoils	599	638
A0A0G2JPQ2	Ncoils	652	679
A0A0G2JPQ2	Ncoils	850	870
A0A0G2JPQ2	Ncoils	1006	1047
A0A0G2JPQ2	Paircoil	10	41
A0A0G2JPQ2	Paircoil	45	104
A0A0G2JPQ2	Paircoil	118	153
A0A0G2JPQ2	Paircoil	516	547
A0A0G2JPQ2	Paircoil	580	638
A0A0G2JPQ2	Paircoil	801	831
A0A0G2JPQ2	Paircoil	842	873
A0A0G2JPQ2	Paircoil	996	1038
A0A0G2JQZ4	Ncoils	130	150
A0A0G2JS52	Marcoil	1	28
A0A0G2JS52	Marcoil	698	785
A0A0G2JS52	Marcoil	799	828
A0A0G2JS52	Ncoils	2	23
A0A0G2JS52	Ncoils	78	105
A0A0G2JS52	Ncoils	281	301
A0A0G2JS52	Ncoils	461	481
A0A0G2JS52	Ncoils	698	781
A0A0G2JS52	Paircoil	62	103
A0A0G2JS52	Paircoil	699	784
A0A0J9YVX5	Marcoil	174	213
A0A0J9YVX5	Ncoils	171	221
A0A0J9YVX5	Paircoil	94	134
A0A0J9YVX5	Paircoil	168	232
A0A0J9YWL9	Marcoil	68	157
A0A0J9YWL9	Marcoil	931	949
A0A0J9YWL9	Ncoils	93	152
A0A0J9YWL9	Ncoils	926	948
A0A0J9YWL9	Paircoil	70	156
A0A0J9YWU9	Paircoil	84	113
A0A0J9YX57	Marcoil	196	220
A0A0J9YX57	Ncoils	196	216
A0A0J9YX57	Ncoils	362	382
A0A0J9YX57	Paircoil	29	59
A0A0J9YX94	Marcoil	44	70
A0A0J9YX94	Marcoil	288	301
A0A0J9YX94	Marcoil	395	406
A0A0J9YX94	Ncoils	273	305
A0A0J9YX94	Ncoils	351	371
A0A0J9YX94	Ncoils	416	436
A0A0J9YX94	Paircoil	42	74
A0A0J9YXQ4	Marcoil	539	548
A0A0J9YXQ4	Ncoils	341	365
A0A0J9YXQ4	Ncoils	419	439
A0A0J9YXQ4	Ncoils	533	553
A0A0J9YXQ4	Paircoil	48	77
A0A0J9YXX1	Ncoils	11	31
A0A0J9YY54	Marcoil	68	156
A0A0J9YY54	Ncoils	76	152
A0A0J9YY54	Ncoils	588	608
A0A0J9YY54	Paircoil	66	152
A0A0J9YY99	Paircoil	80	109
A0A0J9YYC4	Marcoil	97	106
A0A0J9YYC4	Ncoils	9	29
A0A0J9YYD9	Marcoil	147	184
A0A0J9YYD9	Ncoils	155	182
A0A0J9YYD9	Paircoil	155	184
A0A0K0K1G6	Paircoil	73	104
A0A0M3HER8	Marcoil	16	32
A0A0M3HER8	Marcoil	73	147
A0A0M3HER8	Marcoil	155	465
A0A0M3HER8	Ncoils	12	35
A0A0M3HER8	Ncoils	77	143
A0A0M3HER8	Ncoils	159	430
A0A0M3HER8	Ncoils	432	463
A0A0M3HER8	Paircoil	67	146
A0A0M3HER8	Paircoil	157	340
A0A0M3HER8	Paircoil	342	430
A0A0M3HER8	Paircoil	432	463
A0A0U1RQE8	Marcoil	61	92
A0A0U1RQE8	Ncoils	61	81
A0A0U1RQE8	Ncoils	89	109
A0A0U1RQE8	Paircoil	83	149
A0A0U1RQE8	Paircoil	170	199
A0A0U1RQG5	Marcoil	60	119
A0A0U1RQG5	Marcoil	206	324
A0A0U1RQG5	Ncoils	73	118
A0A0U1RQG5	Ncoils	206	226
A0A0U1RQG5	Ncoils	236	270
A0A0U1RQG5	Ncoils	284	324
A0A0U1RQG5	Paircoil	70	119
A0A0U1RQG5	Paircoil	284	324
A0A0U1RQI7	Marcoil	3	29
A0A0U1RQI7	Ncoils	2	29
A0A0U1RQI7	Ncoils	131	151
A0A0U1RQI7	Paircoil	1	29
A0A0U1RQK1	Marcoil	115	125
A0A0U1RQK1	Ncoils	334	354
A0A0U1RQK1	Ncoils	418	438
A0A0U1RQV5	Ncoils	60	80
A0A0U1RR11	Paircoil	95	124
A0A0U1RR37	Marcoil	18	30
A0A0U1RR37	Marcoil	145	158
A0A0U1RR37	Ncoils	10	31
A0A0U1RR37	Paircoil	2	31
A0A0U1RRI6	Ncoils	9	29
A0A0U1RRI6	Paircoil	110	139
A0A0X1KG70	Deepcoil	212	224
A0A0X1KG70	Ncoils	211	238
A0A0X1KG70	Ncoils	293	313
A0A0X1KG70	Paircoil	211	242
A0A126GWI2	Marcoil	293	307
A0A126GWI2	Ncoils	289	309
A0A140T8X8	Paircoil	446	489
A0A140TA35	Marcoil	69	105
A0A140TA35	Marcoil	707	716
A0A140TA35	Marcoil	925	964
A0A140TA35	Marcoil	1017	1086
A0A140TA35	Ncoils	67	98
A0A140TA35	Ncoils	234	254
A0A140TA35	Ncoils	507	527
A0A140TA35	Ncoils	818	838
A0A140TA35	Ncoils	926	956
A0A140TA35	Ncoils	1026	1046
A0A140TA35	Ncoils	1054	1084
A0A140TA35	Paircoil	69	98
A0A140TA35	Paircoil	296	325
A0A140TA35	Paircoil	928	956
A0A140TA35	Paircoil	1049	1084
A0A140TA36	Marcoil	69	105
A0A140TA36	Marcoil	707	716
A0A140TA36	Marcoil	925	964
A0A140TA36	Marcoil	1017	1086
A0A140TA36	Ncoils	67	98
A0A140TA36	Ncoils	234	254
A0A140TA36	Ncoils	507	527
A0A140TA36	Ncoils	818	838
A0A140TA36	Ncoils	926	956
A0A140TA36	Ncoils	1026	1046
A0A140TA36	Ncoils	1054	1084
A0A140TA36	Paircoil	69	98
A0A140TA36	Paircoil	296	325
A0A140TA36	Paircoil	928	956
A0A140TA36	Paircoil	1049	1084
A0A140TA62	Deepcoil	105	133
A0A140TA62	Deepcoil	149	176
A0A140TA62	Deepcoil	193	240
A0A140TA62	Deepcoil	275	397
A0A140TA62	Marcoil	94	410
A0A140TA62	Ncoils	95	139
A0A140TA62	Ncoils	145	257
A0A140TA62	Ncoils	260	408
A0A140TA62	Paircoil	87	138
A0A140TA62	Paircoil	144	258
A0A140TA62	Paircoil	260	409
A0A1B0GTB2	Deepcoil	26	42
A0A1B0GTB2	Ncoils	2	22
A0A1B0GTB2	Paircoil	6	35
A0A1B0GTD5	Ncoils	8	32
A0A1B0GTD5	Paircoil	1	30
A0A1B0GTG1	Marcoil	60	188
A0A1B0GTG1	Marcoil	276	419
A0A1B0GTG1	Marcoil	492	509
A0A1B0GTG1	Ncoils	62	188
A0A1B0GTG1	Ncoils	274	352
A0A1B0GTG1	Ncoils	354	416
A0A1B0GTG1	Ncoils	483	503
A0A1B0GTG1	Paircoil	61	98
A0A1B0GTG1	Paircoil	108	188
A0A1B0GTG1	Paircoil	262	403
A0A1B0GTG8	Deepcoil	16	28
A0A1B0GTH6	Ncoils	432	452
A0A1B0GTH6	Ncoils	553	573
A0A1B0GTH6	Paircoil	115	152
A0A1B0GTI1	Deepcoil	115	130
A0A1B0GTI1	Marcoil	107	135
A0A1B0GTI1	Marcoil	154	185
A0A1B0GTI1	Ncoils	107	136
A0A1B0GTI1	Ncoils	156	177
A0A1B0GTI1	Paircoil	107	136
A0A1B0GTI1	Paircoil	154	187
A0A1B0GTI8	Deepcoil	40	58
A0A1B0GTK4	Ncoils	141	165
A0A1B0GTK4	Paircoil	131	160
A0A1B0GTL2	Deepcoil	167	177
A0A1B0GTL2	Ncoils	128	148
A0A1B0GTQ1	Ncoils	130	150
A0A1B0GTQ5	Marcoil	1	78
A0A1B0GTQ5	Marcoil	126	135
A0A1B0GTQ5	Ncoils	3	69
A0A1B0GTQ5	Ncoils	112	141
A0A1B0GTQ5	Paircoil	2	77
A0A1B0GTQ5	Paircoil	116	154
A0A1B0GTR0	Ncoils	27	47
A0A1B0GTR0	Paircoil	71	100
A0A1B0GTR3	Marcoil	76	108
A0A1B0GTR3	Paircoil	81	108
A0A1B0GTS1	Marcoil	173	194
A0A1B0GTS1	Ncoils	165	195
A0A1B0GTS1	Ncoils	200	220
A0A1B0GTU1	Marcoil	112	125
A0A1B0GTU1	Marcoil	214	234
A0A1B0GTU1	Marcoil	303	335
A0A1B0GTU1	Marcoil	344	353
A0A1B0GTU1	Marcoil	355	380
A0A1B0GTU1	Marcoil	393	443
A0A1B0GTU1	Marcoil	470	486
A0A1B0GTU1	Marcoil	511	589
A0A1B0GTU1	Ncoils	108	130
A0A1B0GTU1	Ncoils	210	237
A0A1B0GTU1	Ncoils	343	383
A0A1B0GTU1	Ncoils	396	437
A0A1B0GTU1	Ncoils	460	492
A0A1B0GTU1	Ncoils	506	579
A0A1B0GTU1	Paircoil	205	245
A0A1B0GTU1	Paircoil	342	384
A0A1B0GTU1	Paircoil	389	446
A0A1B0GTU1	Paircoil	460	495
A0A1B0GTU1	Paircoil	505	579
A0A1B0GTU1	Paircoil	614	648
A0A1B0GTW0	Deepcoil	17	27
A0A1B0GTW7	Marcoil	91	105
A0A1B0GTW7	Ncoils	85	108
A0A1B0GTW7	Ncoils	635	658
A0A1B0GTW7	Paircoil	81	110
A0A1B0GTZ2	Deepcoil	30	77
A0A1B0GTZ2	Deepcoil	83	121
A0A1B0GTZ2	Deepcoil	163	181
A0A1B0GTZ2	Marcoil	11	146
A0A1B0GTZ2	Marcoil	150	218
A0A1B0GTZ2	Ncoils	16	136
A0A1B0GTZ2	Ncoils	152	226
A0A1B0GTZ2	Paircoil	14	45
A0A1B0GTZ2	Paircoil	47	130
A0A1B0GTZ2	Paircoil	152	226
A0A1B0GTY4	Deepcoil	76	97
A0A1B0GU29	Deepcoil	61	71
A0A1B0GU71	Deepcoil	51	80
A0A1B0GU71	Marcoil	22	34
A0A1B0GU71	Marcoil	45	98
A0A1B0GU71	Ncoils	46	90
A0A1B0GU71	Paircoil	44	98
A0A1B0GUA5	Deepcoil	55	71
A0A1B0GUA6	Deepcoil	1	35
A0A1B0GUA6	Marcoil	1	55
A0A1B0GUA6	Ncoils	1	45
A0A1B0GUA6	Paircoil	1	54
A0A1B0GUA7	Deepcoil	60	93
A0A1B0GUA7	Marcoil	44	106
A0A1B0GUA7	Ncoils	50	106
A0A1B0GUA7	Paircoil	44	107
A0A1B0GUA9	Marcoil	78	91
A0A1B0GUA9	Marcoil	100	195
A0A1B0GUA9	Ncoils	76	102
A0A1B0GUA9	Ncoils	105	168
A0A1B0GUA9	Ncoils	170	190
A0A1B0GUA9	Paircoil	73	106
A0A1B0GUA9	Paircoil	109	178
A0A1B0GUC4	Marcoil	15	55
A0A1B0GUC4	Ncoils	26	53
A0A1B0GUC4	Paircoil	15	55
A0A1B0GUI7	Ncoils	59	79
A0A1B0GUJ8	Marcoil	100	134
A0A1B0GUJ8	Ncoils	57	77
A0A1B0GUJ8	Ncoils	105	132
A0A1B0GUJ8	Paircoil	53	82
A0A1B0GUJ8	Paircoil	101	134
A0A1B0GUL7	Deepcoil	37	61
A0A1B0GUL7	Marcoil	25	88
A0A1B0GUL7	Ncoils	27	66
A0A1B0GUL7	Ncoils	378	398
A0A1B0GUL7	Paircoil	25	81
A0A1B0GUP9	Marcoil	35	66
A0A1B0GUP9	Ncoils	21	57
A0A1B0GUP9	Paircoil	34	67
A0A1B0GUS0	Ncoils	58	78
A0A1B0GUS0	Paircoil	50	79
A0A1B0GUS4	Marcoil	2	20
A0A1B0GUS4	Ncoils	1	28
A0A1B0GUS4	Ncoils	126	146
A0A1B0GUS4	Paircoil	1	35
A0A1B0GUS4	Paircoil	122	151
A0A1B0GUU1	Ncoils	43	63
A0A1B0GUU1	Ncoils	436	456
A0A1B0GUU1	Paircoil	431	461
A0A1B0GUV7	Marcoil	42	55
A0A1B0GUV7	Ncoils	41	61
A0A1B0GUV7	Ncoils	81	108
A0A1B0GUV7	Paircoil	73	105
A0A1B0GUW6	Marcoil	1033	1075
A0A1B0GUW6	Ncoils	820	840
A0A1B0GUW6	Ncoils	1045	1076
A0A1B0GUW6	Paircoil	821	851
A0A1B0GUW7	Deepcoil	14	23
A0A1B0GUY1	Deepcoil	1	12
A0A1B0GUY1	Ncoils	39	59
A0A1B0GUZ9	Deepcoil	8	20
A0A1B0GV03	Marcoil	56	547
A0A1B0GV03	Ncoils	57	128
A0A1B0GV03	Ncoils	135	547
A0A1B0GV03	Paircoil	59	217
A0A1B0GV03	Paircoil	221	547
A0A1B0GV85	Paircoil	309	336
A0A1B0GV90	Deepcoil	18	34
A0A1B0GV96	Marcoil	8	26
A0A1B0GV96	Ncoils	1	26
A0A1B0GVB3	Ncoils	228	251
A0A1B0GVB3	Paircoil	223	256
A0A1B0GVG4	Deepcoil	70	164
A0A1B0GVG4	Marcoil	65	199
A0A1B0GVG4	Ncoils	66	198
A0A1B0GVG4	Paircoil	65	193
A0A1B0GVG6	Marcoil	11	28
A0A1B0GVG6	Ncoils	4	32
A0A1B0GVG6	Paircoil	1	35
A0A1B0GVH4	Marcoil	104	118
A0A1B0GVH4	Marcoil	135	168
A0A1B0GVH4	Ncoils	95	118
A0A1B0GVH4	Ncoils	134	174
A0A1B0GVH4	Paircoil	131	174
A0A1B0GVH6	Deepcoil	73	101
A0A1B0GVH6	Deepcoil	153	162
A0A1B0GVH6	Marcoil	83	105
A0A1B0GVH6	Ncoils	78	98
A0A1B0GVH6	Ncoils	149	169
A0A1B0GVH6	Paircoil	70	107
A0A1B0GVH6	Paircoil	143	171
A0A1B0GVH7	Marcoil	18	42
A0A1B0GVH7	Marcoil	126	161
A0A1B0GVH7	Marcoil	354	363
A0A1B0GVH7	Marcoil	412	426
A0A1B0GVH7	Ncoils	13	44
A0A1B0GVH7	Ncoils	66	86
A0A1B0GVH7	Ncoils	133	166
A0A1B0GVH7	Ncoils	337	357
A0A1B0GVH7	Ncoils	408	428
A0A1B0GVH7	Paircoil	15	57
A0A1B0GVH7	Paircoil	470	499
A0A1B0GVI7	Marcoil	27	44
A0A1B0GVI7	Marcoil	605	620
A0A1B0GVI7	Ncoils	23	43
A0A1B0GVI7	Ncoils	144	164
A0A1B0GVI7	Ncoils	592	619
A0A1B0GVI7	Paircoil	520	551
A0A1B0GVI7	Paircoil	587	620
A0A1B0GVK7	Deepcoil	46	59
A0A1B0GVK7	Marcoil	29	76
A0A1B0GVK7	Ncoils	20	70
A0A1B0GVK7	Paircoil	26	66
A0A1B0GVL6	Deepcoil	50	66
A0A1B0GVM2	Marcoil	4	22
A0A1B0GVM2	Marcoil	438	450
A0A1B0GVM2	Ncoils	3	23
A0A1B0GVM2	Ncoils	208	231
A0A1B0GVM2	Ncoils	360	380
A0A1B0GVM2	Paircoil	201	239
A0A1B0GVM2	Paircoil	277	308
A0A1B0GVM2	Paircoil	350	380
A0A1B0GVM6	Marcoil	59	74
A0A1B0GVM6	Ncoils	55	75
A0A1B0GVN3	Deepcoil	200	212
A0A1B0GVN3	Marcoil	244	261
A0A1B0GVN3	Ncoils	44	73
A0A1B0GVN3	Ncoils	242	262
A0A1B0GVN3	Paircoil	43	83
A0A1B0GVN3	Paircoil	136	166
A0A1B0GVQ3	Deepcoil	13	48
A0A1B0GVQ3	Marcoil	6	60
A0A1B0GVQ3	Ncoils	9	58
A0A1B0GVQ3	Paircoil	5	52
A0A1B0GVR7	Marcoil	40	71
A0A1B0GVR7	Ncoils	26	62
A0A1B0GVR7	Paircoil	39	72
A0A1B0GVS7	Marcoil	3	42
A0A1B0GVS7	Marcoil	69	82
A0A1B0GVS7	Ncoils	1	41
A0A1B0GVS7	Paircoil	1	42
A0A1B0GVS7	Paircoil	67	96
A0A1B0GVT2	Deepcoil	18	33
A0A1B0GVY4	Deepcoil	11	24
A0A1B0GVY4	Marcoil	31	71
A0A1B0GVY4	Ncoils	31	70
A0A1B0GVY4	Paircoil	33	71
A0A1B0GVZ2	Deepcoil	36	63
A0A1B0GVZ2	Marcoil	20	75
A0A1B0GVZ2	Ncoils	20	70
A0A1B0GVZ2	Paircoil	14	66
A0A1B0GVZ6	Deepcoil	180	196
A0A1B0GVZ6	Marcoil	170	203
A0A1B0GVZ6	Ncoils	26	47
A0A1B0GVZ6	Ncoils	172	203
A0A1B0GVZ6	Paircoil	173	204
A0A1B0GVZ9	Deepcoil	41	52
A0A1B0GVZ9	Deepcoil	67	79
A0A1B0GVZ9	Ncoils	71	91
A0A1B0GVZ9	Paircoil	67	96
A0A1B0GW15	Deepcoil	34	60
A0A1B0GW15	Marcoil	17	69
A0A1B0GW15	Ncoils	26	70
A0A1B0GW15	Paircoil	14	71
A0A1B0GW35	Ncoils	114	134
A0A1B0GW55	Marcoil	393	424
A0A1B0GW55	Ncoils	398	423
A0A1B0GW59	Deepcoil	21	43
A0A1B0GW59	Marcoil	1	79
A0A1B0GW59	Marcoil	127	136
A0A1B0GW59	Ncoils	1	70
A0A1B0GW59	Ncoils	113	142
A0A1B0GW59	Paircoil	1	78
A0A1B0GW59	Paircoil	117	155
A0A1B0GWB2	Marcoil	221	237
A0A1B0GWB2	Ncoils	210	237
A0A1B0GWB2	Paircoil	202	242
A0A1B0GWG4	Deepcoil	37	60
A0A1B0GWH4	Marcoil	173	194
A0A1B0GWH4	Ncoils	165	195
A0A1B0GWH4	Ncoils	200	220
A0A1B0GWI6	Marcoil	490	518
A0A1B0GWI6	Ncoils	491	518
A0A1B0GWI6	Paircoil	490	518
A0A1B0GWK0	Paircoil	1	28
A0A1B0GWK0	Paircoil	98	128
A0A1B0GX56	Ncoils	84	104
A0A1B0GX56	Paircoil	63	104
A0A1B0GX68	Paircoil	58	88
A0A1C7CYV8	Marcoil	492	537
A0A1C7CYV8	Ncoils	447	467
A0A1C7CYV8	Ncoils	508	540
A0A1C7CYV8	Paircoil	453	486
A0A1W2PN81	Ncoils	433	453
A0A1W2PP81	Marcoil	88	109
A0A1W2PP81	Ncoils	86	108
A0A1W2PP81	Paircoil	85	117
A0A1W2PPD8	Paircoil	145	174
A0A1W2PPE2	Marcoil	88	107
A0A1W2PPE2	Ncoils	88	108
A0A1W2PPE2	Paircoil	85	117
A0A1W2PPE3	Marcoil	16	27
A0A1W2PPE3	Marcoil	88	118
A0A1W2PPE3	Ncoils	90	110
A0A1W2PPF3	Ncoils	132	152
A0A1W2PPF3	Paircoil	130	164
A0A1W2PPG7	Ncoils	4	47
A0A1W2PPG7	Paircoil	16	47
A0A1W2PPH5	Marcoil	37	46
A0A1W2PPH5	Marcoil	78	110
A0A1W2PPH5	Ncoils	86	108
A0A1W2PPH5	Paircoil	85	117
A0A1W2PPK0	Marcoil	8	46
A0A1W2PPK0	Ncoils	8	42
A0A1W2PPK0	Ncoils	138	175
A0A1W2PPK0	Paircoil	8	48
A0A1W2PPL8	Deepcoil	90	100
A0A1W2PPL8	Marcoil	86	110
A0A1W2PPL8	Ncoils	69	108
A0A1W2PPL8	Paircoil	85	117
A0A1W2PPM0	Paircoil	3	44
A0A1W2PPM1	Marcoil	12	49
A0A1W2PPM1	Ncoils	12	46
A0A1W2PPM1	Paircoil	12	52
A0A1W2PPV4	Marcoil	20	29
A0A1W2PPV4	Ncoils	13	33
A0A1W2PPV4	Paircoil	13	45
A0A1W2PPW3	Marcoil	30	49
A0A1W2PPW3	Ncoils	69	106
A0A1W2PPW3	Paircoil	86	115
A0A1W2PQ09	Marcoil	30	49
A0A1W2PQ09	Ncoils	69	108
A0A1W2PQ09	Paircoil	85	117
A0A1W2PQ27	Deepcoil	155	165
A0A1W2PQ27	Marcoil	152	186
A0A1W2PQ27	Ncoils	55	75
A0A1W2PQ27	Ncoils	158	189
A0A1W2PQ27	Paircoil	145	191
A0A1W2PQ45	Deepcoil	239	254
A0A1W2PQ64	Deepcoil	155	165
A0A1W2PQ64	Marcoil	152	186
A0A1W2PQ64	Ncoils	55	75
A0A1W2PQ64	Ncoils	158	189
A0A1W2PQ64	Paircoil	145	191
A0A1W2PQ72	Deepcoil	277	344
A0A1W2PQ72	Marcoil	162	179
A0A1W2PQ72	Marcoil	269	356
A0A1W2PQ72	Ncoils	26	53
A0A1W2PQ72	Ncoils	55	75
A0A1W2PQ72	Ncoils	273	354
A0A1W2PQ72	Paircoil	24	57
A0A1W2PQ72	Paircoil	267	361
A0A1W2PQ73	Ncoils	93	113
A0A1W2PQC6	Deepcoil	155	165
A0A1W2PQC6	Marcoil	152	186
A0A1W2PQC6	Ncoils	55	75
A0A1W2PQC6	Ncoils	158	189
A0A1W2PQC6	Paircoil	145	191
A0A1W2PQD8	Deepcoil	155	165
A0A1W2PQD8	Marcoil	152	186
A0A1W2PQD8	Ncoils	158	189
A0A1W2PQD8	Paircoil	145	191
A0A1W2PQF6	Paircoil	36	74
A0A1W2PQJ5	Deepcoil	155	166
A0A1W2PQJ5	Marcoil	152	186
A0A1W2PQJ5	Ncoils	55	75
A0A1W2PQJ5	Ncoils	158	189
A0A1W2PQJ5	Paircoil	146	191
A0A1W2PQL4	Ncoils	58	85
A0A1W2PQL4	Ncoils	135	155
A0A1W2PQM1	Ncoils	142	169
A0A1W2PR19	Marcoil	116	155
A0A1W2PR19	Ncoils	123	153
A0A1W2PR19	Paircoil	122	168
A0A1W2PR19	Paircoil	207	241
A0A1W2PR48	Ncoils	354	374
A0A1W2PR64	Marcoil	88	109
A0A1W2PR64	Ncoils	86	108
A0A1W2PR64	Paircoil	85	117
A0A1W2PR75	Marcoil	152	186
A0A1W2PR75	Ncoils	158	189
A0A1W2PR75	Paircoil	146	191
A0A1W2PR80	Marcoil	224	241
A0A1W2PR80	Ncoils	221	251
A0A1W2PR80	Paircoil	89	118
A0A1W2PR80	Paircoil	219	253
A0A1W2PR82	Marcoil	30	54
A0A1W2PR82	Ncoils	29	56
A0A1W2PR95	Deepcoil	163	178
A0A1W2PR95	Deepcoil	199	217
A0A1W2PR95	Marcoil	19	31
A0A1W2PR95	Marcoil	49	72
A0A1W2PR95	Marcoil	149	230
A0A1W2PR95	Marcoil	284	324
A0A1W2PR95	Ncoils	47	74
A0A1W2PR95	Ncoils	147	194
A0A1W2PR95	Ncoils	196	230
A0A1W2PR95	Ncoils	288	322
A0A1W2PR95	Paircoil	37	79
A0A1W2PR95	Paircoil	149	239
A0A1W2PR95	Paircoil	293	326
A0A1W2PRG0	Marcoil	116	155
A0A1W2PRG0	Ncoils	123	153
A0A1W2PRG0	Paircoil	122	168
A0A1W2PRN6	Deepcoil	90	101
A0A1W2PRN6	Marcoil	87	110
A0A1W2PRN6	Ncoils	69	108
A0A1W2PRN6	Paircoil	85	117
A0A1W2PRS3	Paircoil	158	192
A0A1W2PRU2	Paircoil	35	64
A0A1W2PRV1	Marcoil	88	109
A0A1W2PRV1	Ncoils	86	108
A0A1W2PRV1	Paircoil	85	117
A0A286YF18	Deepcoil	36	50
A0A286YF31	Marcoil	31	50
A0A286YF31	Paircoil	331	361
A0A286YF58	Deepcoil	122	132
A0A286YF58	Deepcoil	224	236
A0A286YFK9	Deepcoil	16	28
A0A286YFL9	Marcoil	293	306
A0A286YFL9	Ncoils	283	312
A0A2R8Y2Y2	Marcoil	128	139
A0A2R8Y2Y2	Ncoils	124	147
A0A2R8Y422	Marcoil	10	36
A0A2R8Y422	Ncoils	5	36
A0A2R8Y422	Ncoils	91	111
A0A2R8Y422	Paircoil	1	36
A0A2R8Y4L2	Ncoils	125	145
A0A2R8Y4L2	Paircoil	116	152
A0A2R8Y5L6	Deepcoil	15	29
A0A2R8Y5L6	Marcoil	1	45
A0A2R8Y5L6	Ncoils	1	45
A0A2R8Y5L6	Paircoil	1	46
A0A2R8Y619	Ncoils	53	83
A0A2R8Y619	Paircoil	48	99
A0A2R8Y6J1	Marcoil	2	21
A0A2R8Y6J1	Marcoil	75	84
A0A2R8Y6J1	Ncoils	3	33
A0A2R8Y6J1	Paircoil	1	33
A0A2R8Y6J1	Paircoil	173	204
A0A2R8Y6Q2	Deepcoil	1	18
A0A2R8Y6Q2	Marcoil	5	32
A0A2R8Y6Q2	Ncoils	1	31
A0A2R8Y6Q2	Paircoil	1	29
A0A2R8Y7G9	Marcoil	48	66
A0A2R8Y7G9	Paircoil	82	121
A0A2R8Y872	Marcoil	161	179
A0A2R8Y872	Marcoil	579	606
A0A2R8Y872	Marcoil	703	741
A0A2R8Y872	Marcoil	909	927
A0A2R8Y872	Marcoil	1085	1099
A0A2R8Y872	Ncoils	149	169
A0A2R8Y872	Ncoils	282	302
A0A2R8Y872	Ncoils	306	326
A0A2R8Y872	Ncoils	349	369
A0A2R8Y872	Ncoils	566	611
A0A2R8Y872	Ncoils	703	737
A0A2R8Y872	Ncoils	906	933
A0A2R8Y872	Ncoils	1076	1096
A0A2R8Y872	Ncoils	1237	1257
A0A2R8Y872	Paircoil	154	184
A0A2R8Y872	Paircoil	573	606
A0A2R8Y872	Paircoil	637	670
A0A2R8Y872	Paircoil	696	739
A0A2R8Y872	Paircoil	782	816
A0A2R8Y872	Paircoil	894	937
A0A2R8YE69	Marcoil	67	519
A0A2R8YE69	Marcoil	660	673
A0A2R8YE69	Ncoils	103	303
A0A2R8YE69	Ncoils	311	461
A0A2R8YE69	Ncoils	467	503
A0A2R8YE69	Paircoil	66	273
A0A2R8YE69	Paircoil	275	307
A0A2R8YE69	Paircoil	312	503
A0A2R8YED5	Deepcoil	26	44
A0A2R8YED5	Ncoils	289	309
A0A2R8YF49	Marcoil	225	237
A0A2R8YF49	Marcoil	248	317
A0A2R8YF49	Marcoil	321	347
A0A2R8YF49	Marcoil	666	682
A0A2R8YF49	Marcoil	1105	1119
A0A2R8YF49	Marcoil	1273	1299
A0A2R8YF49	Marcoil	1313	1374
A0A2R8YF49	Marcoil	1570	1597
A0A2R8YF49	Ncoils	156	176
A0A2R8YF49	Ncoils	248	286
A0A2R8YF49	Ncoils	323	343
A0A2R8YF49	Ncoils	1090	1121
A0A2R8YF49	Ncoils	1168	1188
A0A2R8YF49	Ncoils	1196	1216
A0A2R8YF49	Ncoils	1219	1242
A0A2R8YF49	Ncoils	1274	1298
A0A2R8YF49	Ncoils	1334	1376
A0A2R8YF49	Ncoils	1515	1544
A0A2R8YF49	Ncoils	1569	1596
A0A2R8YF49	Paircoil	249	296
A0A2R8YF49	Paircoil	334	365
A0A2R8YF49	Paircoil	1076	1121
A0A2R8YF49	Paircoil	1159	1244
A0A2R8YF49	Paircoil	1267	1298
A0A2R8YF49	Paircoil	1334	1376
A0A2R8YFB7	Ncoils	114	134
A0A2R8YFB7	Ncoils	425	445
A0A2R8YFB7	Paircoil	46	75
A0A2R8YFF1	Marcoil	1	54
A0A2R8YFF1	Marcoil	74	88
A0A2R8YFF1	Marcoil	146	155
A0A2R8YFF1	Marcoil	220	277
A0A2R8YFF1	Marcoil	502	548
A0A2R8YFF1	Ncoils	1	49
A0A2R8YFF1	Ncoils	240	260
A0A2R8YFF1	Ncoils	302	322
A0A2R8YFF1	Ncoils	501	537
A0A2R8YFF1	Paircoil	1	54
A0A2R8YFF1	Paircoil	74	105
A0A2R8YFF1	Paircoil	130	166
A0A2R8YFF1	Paircoil	237	277
A0A2R8YFF1	Paircoil	503	539
A0A2R8YFL7	Marcoil	42	52
A0A2R8YFL7	Marcoil	123	155
A0A2R8YFL7	Ncoils	127	154
A0A2R8YFL7	Paircoil	119	154
A0A2R8YFR7	Marcoil	225	237
A0A2R8YFR7	Marcoil	248	317
A0A2R8YFR7	Marcoil	321	347
A0A2R8YFR7	Marcoil	666	682
A0A2R8YFR7	Marcoil	1105	1119
A0A2R8YFR7	Marcoil	1273	1299
A0A2R8YFR7	Marcoil	1313	1374
A0A2R8YFR7	Ncoils	156	176
A0A2R8YFR7	Ncoils	248	286
A0A2R8YFR7	Ncoils	323	343
A0A2R8YFR7	Ncoils	1090	1121
A0A2R8YFR7	Ncoils	1168	1188
A0A2R8YFR7	Ncoils	1196	1216
A0A2R8YFR7	Ncoils	1219	1242
A0A2R8YFR7	Ncoils	1274	1298
A0A2R8YFR7	Ncoils	1334	1376
A0A2R8YFR7	Paircoil	249	296
A0A2R8YFR7	Paircoil	334	365
A0A2R8YFR7	Paircoil	1076	1121
A0A2R8YFR7	Paircoil	1159	1244
A0A2R8YFR7	Paircoil	1267	1298
A0A2R8YFR7	Paircoil	1334	1376
A0A2R9YJI8	Ncoils	92	115
A0A2R9YJI8	Ncoils	130	150
A0A2U3TZJ3	Deepcoil	13	75
A0A2U3TZJ3	Marcoil	11	80
A0A2U3TZJ3	Ncoils	7	78
A0A2U3TZJ3	Paircoil	1	80
A0A2Z4LIS9	Marcoil	24	41
A0A2Z4LIS9	Ncoils	25	45
A0A2Z4LIS9	Paircoil	21	49
A0A3B3IRR2	Marcoil	14	28
A0A3B3IRR2	Ncoils	11	35
A0A3B3IRR2	Paircoil	12	42
A0A3B3IRU6	Marcoil	87	114
A0A3B3IRU6	Marcoil	119	129
A0A3B3IRU6	Marcoil	435	449
A0A3B3IRU6	Marcoil	867	880
A0A3B3IRU6	Marcoil	889	909
A0A3B3IRU6	Marcoil	1089	1108
A0A3B3IRU6	Marcoil	1187	1270
A0A3B3IRU6	Marcoil	1303	1326
A0A3B3IRU6	Ncoils	93	143
A0A3B3IRU6	Ncoils	310	330
A0A3B3IRU6	Ncoils	363	386
A0A3B3IRU6	Ncoils	424	451
A0A3B3IRU6	Ncoils	699	719
A0A3B3IRU6	Ncoils	772	797
A0A3B3IRU6	Ncoils	864	918
A0A3B3IRU6	Ncoils	1081	1106
A0A3B3IRU6	Ncoils	1188	1225
A0A3B3IRU6	Paircoil	84	114
A0A3B3IRU6	Paircoil	609	640
A0A3B3IRU6	Paircoil	861	931
A0A3B3IRU6	Paircoil	1187	1225
A0A3B3IRV3	Ncoils	152	172
A0A3B3IRV3	Paircoil	3	32
A0A3B3ISS9	Marcoil	227	251
A0A3B3ISS9	Ncoils	133	153
A0A3B3ISS9	Ncoils	182	203
A0A3B3ISS9	Ncoils	226	253
A0A3B3ISS9	Paircoil	125	155
A0A3B3ISS9	Paircoil	220	249
A0A3B3IT33	Deepcoil	135	159
A0A3B3IT33	Deepcoil	186	255
A0A3B3IT33	Marcoil	130	260
A0A3B3IT33	Ncoils	71	91
A0A3B3IT33	Ncoils	130	161
A0A3B3IT33	Ncoils	176	261
A0A3B3IT33	Paircoil	71	108
A0A3B3IT33	Paircoil	129	264
A0A3B3IT45	Ncoils	292	312
A0A3B3IT50	Marcoil	223	257
A0A3B3IT50	Ncoils	227	255
A0A3B3IT50	Paircoil	45	73
A0A3B3IT50	Paircoil	223	257
A0A3B3IT52	Deepcoil	52	66
A0A3B3IT52	Deepcoil	83	93
A0A3B3IT52	Marcoil	8	89
A0A3B3IT52	Ncoils	14	34
A0A3B3IT52	Ncoils	42	69
A0A3B3IT52	Ncoils	86	106
A0A3B3IT52	Paircoil	37	106
A0A3B3ITR4	Marcoil	45	59
A0A3B3ITR4	Marcoil	397	426
A0A3B3ITR4	Ncoils	44	64
A0A3B3ITR4	Ncoils	135	155
A0A3B3ITR4	Ncoils	393	421
A0A3B3ITR4	Ncoils	559	579
A0A3B3ITR4	Paircoil	45	77
A0A3B3ITR4	Paircoil	196	227
A0A3B3ITR4	Paircoil	420	461
A0A3B3ITS8	Marcoil	62	94
A0A3B3ITS8	Ncoils	57	96
A0A3B3ITS8	Ncoils	106	126
A0A3B3ITS8	Paircoil	56	96
A0A3B3IU46	Ncoils	12	32
A0A3B3IU63	Marcoil	80	147
A0A3B3IU63	Ncoils	83	136
A0A3B3IU63	Paircoil	81	110
A0A3B3IU63	Paircoil	117	146
A0A3B3IU88	Ncoils	134	154
A0A3B3IU88	Ncoils	181	201
A0A494BZU2	Marcoil	18	31
A0A494BZV4	Ncoils	309	329
A0A494C030	Marcoil	54	77
A0A494C030	Ncoils	52	79
A0A494C030	Paircoil	43	84
A0A494C071	Marcoil	36	49
A0A494C071	Marcoil	1809	1831
A0A494C071	Marcoil	1959	2003
A0A494C071	Ncoils	34	54
A0A494C071	Ncoils	80	100
A0A494C071	Ncoils	1805	1832
A0A494C071	Ncoils	1960	1997
A0A494C071	Paircoil	1809	1846
A0A494C071	Paircoil	1957	2005
A0A494C0I6	Deepcoil	10	22
A0A494C0I6	Marcoil	36	56
A0A494C0I6	Ncoils	31	65
A0A494C0I6	Paircoil	23	66
A0A494C0N9	Deepcoil	125	149
A0A494C0N9	Marcoil	47	75
A0A494C0N9	Marcoil	112	154
A0A494C0N9	Ncoils	110	152
A0A494C0N9	Paircoil	110	153
A0A494C0Y3	Deepcoil	125	149
A0A494C0Y3	Marcoil	49	65
A0A494C0Y3	Marcoil	112	154
A0A494C0Y3	Ncoils	110	152
A0A494C0Y3	Paircoil	110	153
A0A494C0Z2	Ncoils	98	118
A0A494C162	Marcoil	35	57
A0A494C162	Marcoil	80	96
A0A494C162	Ncoils	30	61
A0A494C162	Ncoils	76	104
A0A494C162	Paircoil	29	66
A0A494C176	Deepcoil	24	36
A0A494C191	Ncoils	98	118
A0A494C193	Marcoil	24	58
A0A494C193	Marcoil	78	96
A0A494C193	Ncoils	23	57
A0A494C193	Ncoils	75	103
A0A494C193	Paircoil	23	65
A0A494C193	Paircoil	72	106
A0A494C1P3	Marcoil	201	221
A0A494C1P3	Ncoils	199	223
A0A494C1R9	Marcoil	32	103
A0A494C1R9	Marcoil	109	154
A0A494C1R9	Ncoils	35	103
A0A494C1R9	Ncoils	115	154
A0A494C1R9	Ncoils	179	199
A0A494C1R9	Paircoil	26	103
A0A5B6	Ncoils	83	105
A0AUZ9	Marcoil	85	99
A0AUZ9	Marcoil	211	254
A0AUZ9	Marcoil	373	441
A0AUZ9	Marcoil	467	491
A0AUZ9	Marcoil	512	554
A0AUZ9	Marcoil	804	862
A0AUZ9	Ncoils	79	102
A0AUZ9	Ncoils	211	255
A0AUZ9	Ncoils	382	412
A0AUZ9	Ncoils	415	435
A0AUZ9	Ncoils	470	490
A0AUZ9	Ncoils	515	554
A0AUZ9	Ncoils	645	665
A0AUZ9	Ncoils	695	730
A0AUZ9	Ncoils	749	769
A0AUZ9	Ncoils	804	838
A0AUZ9	Ncoils	922	943
A0AUZ9	Paircoil	138	190
A0AUZ9	Paircoil	209	264
A0AUZ9	Paircoil	295	337
A0AUZ9	Paircoil	370	420
A0AUZ9	Paircoil	511	553
A0AUZ9	Paircoil	695	737
A0AUZ9	Paircoil	741	772
A0AUZ9	Paircoil	808	848
A0AUZ9	Paircoil	922	954
A0AV02	Marcoil	447	503
A0AV02	Marcoil	675	694
A0AV02	Ncoils	448	475
A0AV02	Ncoils	676	696
A0AV02	Paircoil	447	476
A0AV02	Paircoil	675	709
A0AV96	Marcoil	122	135
A0AV96	Marcoil	160	181
A0AV96	Ncoils	117	137
A0AV96	Ncoils	158	181
A0AV96	Ncoils	287	314
A0AV96	Ncoils	545	565
A0AV96	Paircoil	160	195
A0AVF1	Marcoil	25	34
A0AVF1	Marcoil	69	90
A0AVF1	Marcoil	109	158
A0AVF1	Marcoil	236	261
A0AVF1	Marcoil	298	312
A0AVF1	Ncoils	13	33
A0AVF1	Ncoils	66	97
A0AVF1	Ncoils	112	154
A0AVF1	Ncoils	167	187
A0AVF1	Ncoils	223	262
A0AVF1	Ncoils	284	304
A0AVF1	Paircoil	117	193
A0AVF1	Paircoil	230	275
A0AVI2	Marcoil	482	502
A0AVI2	Marcoil	595	608
A0AVI2	Marcoil	619	631
A0AVI2	Marcoil	653	671
A0AVI2	Ncoils	123	143
A0AVI2	Ncoils	231	251
A0AVI2	Ncoils	339	359
A0AVI2	Ncoils	472	506
A0AVI2	Ncoils	588	608
A0AVI2	Ncoils	644	679
A0AVI2	Ncoils	770	797
A0AVI2	Ncoils	842	865
A0AVI2	Ncoils	957	977
A0AVI2	Ncoils	1754	1774
A0AVI2	Paircoil	116	151
A0AVI2	Paircoil	222	255
A0AVI2	Paircoil	402	429
A0AVI2	Paircoil	458	505
A0AVI2	Paircoil	579	610
A0AVI2	Paircoil	643	670
A0AVI2	Paircoil	767	800
A0AVI2	Paircoil	840	869
A0AVI2	Paircoil	947	977
A0AVI2	Paircoil	1190	1219
A0AVI2	Paircoil	1886	1915
A0AVI4	Paircoil	171	200
A0AVK6	Marcoil	143	169
A0AVK6	Marcoil	185	221
A0AVK6	Marcoil	438	465
A0AVK6	Marcoil	615	629
A0AVK6	Ncoils	136	167
A0AVK6	Ncoils	186	224
A0AVK6	Ncoils	305	325
A0AVK6	Ncoils	394	414
A0AVK6	Ncoils	437	466
A0AVK6	Ncoils	609	629
A0AVK6	Paircoil	138	178
A0AVK6	Paircoil	183	227
A0AVK6	Paircoil	435	467
A0AVK6	Paircoil	546	578
A0AVK6	Paircoil	599	634
A0AVT1	Marcoil	109	130
A0AVT1	Marcoil	347	375
A0AVT1	Marcoil	816	854
A0AVT1	Ncoils	109	129
A0AVT1	Ncoils	344	374
A0AVT1	Ncoils	554	574
A0AVT1	Ncoils	773	793
A0AVT1	Ncoils	816	852
A0AVT1	Paircoil	100	130
A0AVT1	Paircoil	816	872
A0FGR8	Marcoil	474	487
A0FGR8	Marcoil	511	536
A0FGR8	Marcoil	596	610
A0FGR8	Marcoil	762	783
A0FGR8	Ncoils	150	170
A0FGR8	Ncoils	442	462
A0FGR8	Ncoils	474	494
A0FGR8	Ncoils	512	539
A0FGR8	Ncoils	597	617
A0FGR8	Ncoils	762	782
A0FGR8	Paircoil	511	546
A0FGR8	Paircoil	790	819
A0FGR9	Marcoil	77	103
A0FGR9	Ncoils	73	100
A0FGR9	Ncoils	310	330
A0FGR9	Paircoil	72	104
A0FGR9	Paircoil	557	587
A0JD32	Ncoils	31	51
A0JD32	Ncoils	63	94
A0JD32	Paircoil	62	105
A0JLT2	Marcoil	195	226
A0JLT2	Ncoils	198	225
A0JNW5	Marcoil	26	52
A0JNW5	Marcoil	245	294
A0JNW5	Marcoil	382	411
A0JNW5	Marcoil	907	920
A0JNW5	Marcoil	1048	1069
A0JNW5	Marcoil	1418	1464
A0JNW5	Ncoils	24	52
A0JNW5	Ncoils	210	230
A0JNW5	Ncoils	246	277
A0JNW5	Ncoils	386	413
A0JNW5	Ncoils	541	568
A0JNW5	Ncoils	749	769
A0JNW5	Ncoils	827	851
A0JNW5	Ncoils	903	930
A0JNW5	Ncoils	1049	1069
A0JNW5	Ncoils	1106	1133
A0JNW5	Ncoils	1268	1288
A0JNW5	Ncoils	1416	1464
A0JNW5	Paircoil	23	52
A0JNW5	Paircoil	207	275
A0JNW5	Paircoil	376	412
A0JNW5	Paircoil	535	574
A0JNW5	Paircoil	746	778
A0JNW5	Paircoil	821	851
A0JNW5	Paircoil	900	941
A0JNW5	Paircoil	1097	1134
A0JNW5	Paircoil	1139	1168
A0JNW5	Paircoil	1176	1206
A0JNW5	Paircoil	1363	1402
A0JNW5	Paircoil	1416	1464
A0JP26	Marcoil	199	210
A0JP26	Marcoil	281	300
A0JP26	Marcoil	361	422
A0JP26	Marcoil	462	581
A0JP26	Ncoils	154	174
A0JP26	Ncoils	185	227
A0JP26	Ncoils	280	301
A0JP26	Ncoils	322	342
A0JP26	Ncoils	354	421
A0JP26	Ncoils	463	581
A0JP26	Paircoil	154	222
A0JP26	Paircoil	279	309
A0JP26	Paircoil	462	581
A0MZ66	Marcoil	1	109
A0MZ66	Marcoil	133	353
A0MZ66	Marcoil	388	420
A0MZ66	Marcoil	443	461
A0MZ66	Marcoil	465	488
A0MZ66	Marcoil	605	625
A0MZ66	Ncoils	3	107
A0MZ66	Ncoils	130	255
A0MZ66	Ncoils	259	351
A0MZ66	Ncoils	388	420
A0MZ66	Ncoils	439	462
A0MZ66	Ncoils	470	491
A0MZ66	Ncoils	606	626
A0MZ66	Paircoil	1	109
A0MZ66	Paircoil	122	257
A0MZ66	Paircoil	259	352
A0MZ66	Paircoil	397	424
A0MZ66	Paircoil	437	469
A0PJE2	Marcoil	294	317
A0PJE2	Ncoils	123	143
A0PJE2	Ncoils	292	315
A0PJE2	Paircoil	110	148
A0PJW8	Marcoil	50	73
A0PJW8	Ncoils	49	80
A0PJW8	Paircoil	21	74
A0PJX0	Marcoil	119	146
A0PJX0	Ncoils	119	146
A0PJX0	Paircoil	113	166
A0PJX2	Marcoil	13	34
A0PJX2	Ncoils	12	32
A0PJX2	Ncoils	195	215
A0PJX4	Ncoils	66	86
A0PJX8	Ncoils	251	271
A0PJY2	Marcoil	221	242
A0PJY2	Ncoils	219	246
A0PJY2	Paircoil	215	249
A0PJZ0	Deepcoil	47	56
A0PJZ0	Marcoil	35	71
A0PJZ0	Ncoils	39	73
A0PJZ0	Ncoils	145	165
A0PJZ0	Paircoil	25	77
A0PJZ0	Paircoil	134	165
A0PJZ3	Deepcoil	10	25
A0PJZ3	Ncoils	118	138
A0PJZ3	Ncoils	418	438
A0PJZ3	Paircoil	2	31
A0PK00	Deepcoil	1	86
A0PK00	Deepcoil	305	323
A0PK00	Marcoil	1	95
A0PK00	Ncoils	5	93
A0PK00	Paircoil	1	97
A0PK11	Deepcoil	99	115
A0PK11	Marcoil	158	188
A0PK11	Marcoil	216	229
A0PK11	Ncoils	154	188
A0PK11	Paircoil	146	190
A0ZSE6	Ncoils	2	22
A0ZSE6	Ncoils	60	87
A0ZSE6	Paircoil	56	90
A1A4G5	Marcoil	107	169
A1A4G5	Ncoils	27	47
A1A4G5	Ncoils	71	91
A1A4G5	Ncoils	98	118
A1A4G5	Ncoils	133	170
A1A4G5	Paircoil	132	170
A1A4S6	Marcoil	17	70
A1A4S6	Marcoil	74	193
A1A4S6	Marcoil	211	269
A1A4S6	Ncoils	19	66
A1A4S6	Ncoils	80	198
A1A4S6	Ncoils	218	263
A1A4S6	Ncoils	353	373
A1A4S6	Ncoils	445	465
A1A4S6	Ncoils	506	534
A1A4S6	Ncoils	553	576
A1A4S6	Paircoil	17	114
A1A4S6	Paircoil	116	195
A1A4S6	Paircoil	209	256
A1A4S6	Paircoil	351	381
A1A4S6	Paircoil	403	454
A1A4S6	Paircoil	504	537
A1A4S6	Paircoil	546	576
A1A4V9	Deepcoil	286	307
A1A4V9	Marcoil	10	48
A1A4V9	Marcoil	85	110
A1A4V9	Marcoil	239	266
A1A4V9	Marcoil	279	320
A1A4V9	Ncoils	7	41
A1A4V9	Ncoils	84	108
A1A4V9	Ncoils	138	158
A1A4V9	Ncoils	240	261
A1A4V9	Ncoils	279	318
A1A4V9	Paircoil	1	48
A1A4V9	Paircoil	78	110
A1A4V9	Paircoil	273	317
A1A4Y4	Marcoil	160	177
A1A4Y4	Ncoils	1	28
A1A4Y4	Ncoils	156	180
A1A519	Marcoil	2	22
A1A519	Marcoil	144	168
A1A519	Marcoil	263	313
A1A519	Ncoils	1	32
A1A519	Ncoils	135	169
A1A519	Ncoils	264	306
A1A519	Paircoil	1	34
A1A519	Paircoil	119	155
A1A519	Paircoil	260	293
A1A5B4	Marcoil	730	747
A1A5B4	Ncoils	40	60
A1A5B4	Ncoils	239	259
A1A5B4	Ncoils	733	753
A1A5B4	Paircoil	730	761
A1A5D9	Marcoil	44	308
A1A5D9	Marcoil	347	479
A1A5D9	Ncoils	47	312
A1A5D9	Ncoils	349	469
A1A5D9	Paircoil	48	314
A1A5D9	Paircoil	353	395
A1A5D9	Paircoil	397	479
A1IGU5	Marcoil	46	63
A1IGU5	Marcoil	66	136
A1IGU5	Marcoil	195	301
A1IGU5	Marcoil	358	413
A1IGU5	Marcoil	427	446
A1IGU5	Marcoil	460	481
A1IGU5	Ncoils	21	41
A1IGU5	Ncoils	75	138
A1IGU5	Ncoils	193	267
A1IGU5	Ncoils	269	303
A1IGU5	Ncoils	361	389
A1IGU5	Ncoils	417	449
A1IGU5	Ncoils	457	477
A1IGU5	Paircoil	21	63
A1IGU5	Paircoil	65	138
A1IGU5	Paircoil	195	258
A1IGU5	Paircoil	263	302
A1IGU5	Paircoil	358	406
A1IGU5	Paircoil	411	446
A1IGU5	Paircoil	455	482
A1KZ92	Marcoil	1164	1186
A1KZ92	Marcoil	1362	1396
A1KZ92	Ncoils	73	93
A1KZ92	Ncoils	655	675
A1KZ92	Ncoils	975	995
A1KZ92	Ncoils	1161	1188
A1KZ92	Ncoils	1362	1396
A1KZ92	Paircoil	68	103
A1KZ92	Paircoil	105	136
A1KZ92	Paircoil	597	630
A1KZ92	Paircoil	883	912
A1KZ92	Paircoil	958	989
A1KZ92	Paircoil	1243	1277
A1KZ92	Paircoil	1346	1401
A1L020	Marcoil	184	195
A1L020	Marcoil	275	308
A1L020	Ncoils	112	132
A1L020	Ncoils	179	206
A1L020	Ncoils	270	301
A1L020	Paircoil	140	168
A1L020	Paircoil	178	213
A1L020	Paircoil	275	308
A1L0T0	Marcoil	417	439
A1L0T0	Ncoils	179	199
A1L0T0	Ncoils	363	383
A1L0T0	Ncoils	415	442
A1L0T0	Ncoils	584	610
A1L0T0	Paircoil	570	612
A1L157	Deepcoil	14	25
A1L157	Deepcoil	96	107
A1L157	Marcoil	116	131
A1L157	Ncoils	112	135
A1L157	Ncoils	139	159
A1L162	Deepcoil	67	92
A1L162	Deepcoil	104	117
A1L162	Marcoil	59	149
A1L162	Ncoils	18	57
A1L162	Ncoils	64	91
A1L162	Ncoils	108	135
A1L162	Paircoil	67	96
A1L162	Paircoil	101	149
A1L167	Ncoils	17	37
A1L167	Ncoils	127	154
A1L167	Paircoil	109	141
A1L168	Deepcoil	39	71
A1L168	Marcoil	8	83
A1L168	Ncoils	31	79
A1L168	Paircoil	33	86
A1L170	Ncoils	48	68
A1L188	Ncoils	48	68
A1L190	Deepcoil	10	42
A1L190	Deepcoil	59	81
A1L190	Marcoil	1	87
A1L190	Ncoils	4	45
A1L190	Ncoils	52	87
A1L190	Paircoil	7	52
A1L190	Paircoil	54	88
A1L390	Marcoil	98	123
A1L390	Marcoil	134	158
A1L390	Marcoil	230	262
A1L390	Marcoil	426	468
A1L390	Marcoil	564	594
A1L390	Marcoil	876	897
A1L390	Marcoil	1201	1217
A1L390	Ncoils	94	122
A1L390	Ncoils	135	162
A1L390	Ncoils	190	217
A1L390	Ncoils	231	265
A1L390	Ncoils	268	289
A1L390	Ncoils	362	395
A1L390	Ncoils	441	475
A1L390	Ncoils	561	589
A1L390	Ncoils	878	901
A1L390	Ncoils	1198	1218
A1L390	Paircoil	89	126
A1L390	Paircoil	133	162
A1L390	Paircoil	228	284
A1L390	Paircoil	351	395
A1L390	Paircoil	451	483
A1L390	Paircoil	559	589
A1L390	Paircoil	597	626
A1L390	Paircoil	636	666
A1L390	Paircoil	699	728
A1L3X0	Deepcoil	241	254
A1L443	Marcoil	479	507
A1L443	Ncoils	273	296
A1L443	Ncoils	479	507
A1L443	Paircoil	475	509
A1L4H1	Marcoil	1488	1551
A1L4H1	Ncoils	1490	1548
A1L4H1	Paircoil	1489	1554
A1L4K1	Marcoil	44	78
A1L4K1	Marcoil	194	333
A1L4K1	Ncoils	44	84
A1L4K1	Ncoils	195	338
A1L4K1	Paircoil	38	83
A1L4K1	Paircoil	205	346
A1X283	Marcoil	526	550
A1X283	Ncoils	233	253
A1X283	Ncoils	300	323
A1X283	Ncoils	525	550
A1X283	Paircoil	154	187
A1X283	Paircoil	299	328
A1XBS5	Deepcoil	9	40
A1XBS5	Deepcoil	116	133
A1XBS5	Deepcoil	142	169
A1XBS5	Marcoil	1	191
A1XBS5	Marcoil	264	286
A1XBS5	Ncoils	2	61
A1XBS5	Ncoils	70	97
A1XBS5	Ncoils	105	183
A1XBS5	Ncoils	192	219
A1XBS5	Ncoils	264	285
A1XBS5	Paircoil	1	63
A1XBS5	Paircoil	65	97
A1XBS5	Paircoil	99	137
A1XBS5	Paircoil	139	187
A1XBS5	Paircoil	254	288
A1YPR0	Marcoil	133	179
A1YPR0	Marcoil	284	296
A1YPR0	Marcoil	541	568
A1YPR0	Ncoils	97	117
A1YPR0	Ncoils	135	177
A1YPR0	Ncoils	275	295
A1YPR0	Ncoils	537	581
A1YPR0	Paircoil	86	115
A1YPR0	Paircoil	145	174
A1YPR0	Paircoil	539	573
A1Z1Q3	Marcoil	4	94
A1Z1Q3	Marcoil	241	284
A1Z1Q3	Marcoil	331	363
A1Z1Q3	Ncoils	4	85
A1Z1Q3	Ncoils	155	178
A1Z1Q3	Ncoils	198	218
A1Z1Q3	Ncoils	229	285
A1Z1Q3	Ncoils	332	362
A1Z1Q3	Paircoil	4	34
A1Z1Q3	Paircoil	37	97
A1Z1Q3	Paircoil	291	320
A1Z1Q3	Paircoil	328	367
A2A2V5	Deepcoil	43	69
A2A2V5	Ncoils	52	72
A2A2Y4	Marcoil	175	196
A2A2Y4	Marcoil	461	517
A2A2Y4	Ncoils	25	45
A2A2Y4	Ncoils	176	201
A2A2Y4	Ncoils	472	518
A2A2Y4	Paircoil	10	57
A2A2Y4	Paircoil	471	521
A2A2Z9	Marcoil	148	166
A2A2Z9	Marcoil	243	656
A2A2Z9	Marcoil	660	950
A2A2Z9	Ncoils	83	103
A2A2Z9	Ncoils	143	166
A2A2Z9	Ncoils	243	643
A2A2Z9	Ncoils	685	733
A2A2Z9	Ncoils	738	934
A2A2Z9	Paircoil	61	91
A2A2Z9	Paircoil	137	166
A2A2Z9	Paircoil	174	231
A2A2Z9	Paircoil	241	275
A2A2Z9	Paircoil	277	319
A2A2Z9	Paircoil	326	534
A2A2Z9	Paircoil	536	649
A2A2Z9	Paircoil	679	949
A2A368	Marcoil	307	324
A2A368	Ncoils	16	40
A2A368	Ncoils	73	93
A2A368	Ncoils	144	164
A2A368	Paircoil	11	43
A2A368	Paircoil	66	95
A2A368	Paircoil	134	165
[truncated: 154,379 more rows]

## Sheet: Coiled coil register&oligomeric
AC	input method	start	register	logicoil
A0A024R1R8	Marcoil	3	fgabcdefgabcdefgabcdefgabcdefgabcdefgabcdefgabcde	trimer
A0A024R1R8	Ncoils	5	abcabcdabcdefaabcdefgabcdefgabcdefgabcdefgdefg	antiparallel
A0A024R1R8	Paircoil	16	efgabcdefgabcdefgabcdefgabcdefgabcde	trimer
A0A024RBG1	Ncoils	98	abcdefgabcdefgabcdefg	trimer
A0A024RBG1	Paircoil	73	defgabcdefgabcdefgabcdefgabcdefgabcdefgabc	trimer
A0A075B6L2	Paircoil	65	abcdefgabcdefgabcdefgabcdefgab	antiparallel
A0A075B6N2	Paircoil	55	abcdefgabcdefgabcdefgabcdefgabcdefgabcdefgabc	parallel
A0A075B6R0	Ncoils	86	abcdefgabcdefgabcdefg	antiparallel
A0A075B6R0	Paircoil	15	dbcdefgabcdefgabcdefgabcdefgabcg	trimer
A0A075B6R2	Paircoil	83	gabcdefgabcdefgabcdefgabcdefga	antiparallel
A0A075B6T3	Ncoils	2	abcdefgabcdefgabcdefg	trimer
A0A075B6T6	Paircoil	72	abcdefgabcdefgabcdefgabcdefgab	antiparallel
A0A075B6T7	Marcoil	41	fgabcdefgabcde	tetramer
A0A075B6T7	Marcoil	87	defgabcdefgabcdefgabcdef	antiparallel
A0A075B6T7	Ncoils	38	abcdeabcdefgabcdefgabcdefg	tetramer
A0A075B6T7	Ncoils	84	abcdefgabcdefgabcdefgabcdefg	antiparallel
A0A075B6T7	Paircoil	38	cdefgabcdefgabcdefgabcdefgabcde	tetramer
A0A075B6T8	Paircoil	75	efgabcdefgabcdefgabcdefgabcdefga	tetramer
A0A075B6U4	Ncoils	69	abcdefgabcdefgabcdefg	antiparallel
A0A075B6U6	Marcoil	61	defgabcdef	NA
A0A075B6U6	Ncoils	54	abcdefgabcdefgabcdefg	antiparallel
A0A075B6U6	Paircoil	54	fgabcdefgabcdefgabcdefgabcdefgabcdefga	parallel
A0A075B6V5	Ncoils	75	abcdefgabcdefgabcdefg	trimer
A0A075B7B6	Paircoil	82	fgabcdefgabcdefgabcdefgabcdefga	antiparallel
A0A075B7B8	Paircoil	80	bcdefgabcdefgabcdefgabcdefgabc	tetramer
A0A075B7D8	Paircoil	49	abcdefgdefgabcdefgabcdefgabcdefgabcdefgabcdefgabcdefgab	tetramer
A0A075B7E8	Paircoil	80	defgabcdefgabcdefgabcdefgabcde	tetramer
A0A075B7F0	Paircoil	78	abcdefgabcdefgabcdefgabcdefgabcd	antiparallel
A0A087WSY4	Paircoil	84	gabcdefgabcdefgabcdefgabcdefga	antiparallel
A0A087WSZ9	Paircoil	71	abcdefgabcdefgabcdefgabcdefgabcd	antiparallel
A0A087WT01	Paircoil	69	defgabcdefgabcdefgabcdefgabcde	trimer
A0A087WT02	Paircoil	67	defgabcdefgabcdefgabcdefgabcde	tetramer
A0A087WT03	Ncoils	65	abcdabcdefgabcdefgabcdefg	antiparallel
A0A087WT57	Marcoil	1	abcdefgabcdefgabcdefgabcdefgabcdefgabcdefgabcdefgabcdefgabcd	tetramer
A0A087WT57	Ncoils	2	bcdefgabcdefgabcdefgabcdefgabcdefabcdefgabcdefgabcdefgcdefg	tetramer
A0A087WT57	Paircoil	2	bcdefgabcdefgabcdefgabcdefgabcdefgabcefgabcdefgabcdefgabcdefgabcdefgababcdefg	tetramer
A0A087WTH1	Ncoils	54	abcdefgabcdefgabcdefg	antiparallel
A0A087WTH1	Paircoil	49	cdefgabcdefgabcdefgabcdefgabcdefga	antiparallel
A0A087WUL8	Marcoil	9	cdefgabcdefgabcdefgabcdefgabcdefgabcdefgabcdeefgabcdefgabcdabcdefgabcdefgabcdefgabcdefgabcdefgabcdefgabcdefgabcdefgabcdefgabcdefgabcdefgabcdefgabcdefgabcdefgabcdefgabcdefgabcdefgabcdefgabcdefgabcdefgabcdef	parallel
A0A087WUL8	Marcoil	391	cdefgabcdefgabcdefgabcdefg	trimer
A0A087WUL8	Marcoil	460	defgabcdefgabcdefgabcdefgabcdefga	trimer
A0A087WUL8	Marcoil	564	efgabcdefgabcdefg	trimer
A0A087WUL8	Marcoil	636	defgabcdefgabcdefgabcdefg	trimer
A0A087WUL8	Marcoil	704	defgabcdefgabcdefgabcdefgabcdefga	trimer
A0A087WUL8	Marcoil	808	efgabcdefgabcdefg	trimer
A0A087WUL8	Marcoil	880	defgabcdefgabcdefgabcdefg	trimer
A0A087WUL8	Marcoil	948	defgabcdefgabcdefgabcdefgabcdefga	trimer
A0A087WUL8	Marcoil	1052	efgabcdefgabcdefg	trimer
A0A087WUL8	Marcoil	1124	defgabcdefgabcdefgabcdefg	trimer
A0A087WUL8	Marcoil	1192	defgabcdefgabcdefgabcdefgabcdefga	trimer
A0A087WUL8	Marcoil	1296	efgabcdefgabcdefg	trimer
A0A087WUL8	Marcoil	1368	defgabcdefgabcdefgabcdefg	trimer
A0A087WUL8	Marcoil	1436	defgabcdefgabcdefgabcdefgabcdefga	trimer
A0A087WUL8	Marcoil	1540	efgabcdefgabcdefg	trimer
A0A087WUL8	Marcoil	1612	defgabcdefgabcdefgabcdefg	trimer
A0A087WUL8	Marcoil	1680	defgabcdefgabcdefgabcdefgabcdefga	trimer
A0A087WUL8	Marcoil	1784	efgabcdefgabcdefg	trimer
A0A087WUL8	Marcoil	1856	defgabcdefgabcdefgabcdefg	trimer
A0A087WUL8	Marcoil	1924	defgabcdefgabcdefgabcdefgabcdefga	trimer
A0A087WUL8	Marcoil	2028	efgabcdefgabcdefg	trimer
A0A087WUL8	Marcoil	2100	defgabcdefgabcdefgabcdefg	trimer
A0A087WUL8	Marcoil	2168	defgabcdefgabcdefgabcdefgabcdefga	trimer
A0A087WUL8	Marcoil	2272	efgabcdefgabcdefg	trimer
A0A087WUL8	Marcoil	2344	defgabcdefgabcdefgabcdefg	trimer
A0A087WUL8	Marcoil	2412	defgabcdefgabcdefgabcdefgabcdefga	trimer
A0A087WUL8	Marcoil	2516	efgabcdefgabcdefg	trimer
A0A087WUL8	Marcoil	2588	defgabcdefgabcdefgabcdefg	trimer
A0A087WUL8	Marcoil	2656	defgabcdefgabcdefgabcdefgabcdefga	trimer
A0A087WUL8	Marcoil	2760	efgabcdefgabcdefg	trimer
A0A087WUL8	Marcoil	2832	defgabcdefgabcdefgabcdefg	trimer
A0A087WUL8	Marcoil	2900	defgabcdefgabcdefgabcdefgabcdefga	trimer
A0A087WUL8	Marcoil	3004	efgabcdefgabcdefg	trimer
A0A087WUL8	Marcoil	3076	defgabcdefgabcdefgabcdefg	trimer
A0A087WUL8	Marcoil	3144	defgabcdefgabcdefgabcdefgabcdefga	trimer
A0A087WUL8	Marcoil	3248	efgabcdefgabcdefg	trimer
A0A087WUL8	Marcoil	3320	defgabcdefgabcdefgabcdefg	trimer
A0A087WUL8	Marcoil	3388	defgabcdefgabcdefgabcdefgabcdefga	trimer
A0A087WUL8	Marcoil	3492	efgabcdefgabcdefg	trimer
A0A087WUL8	Marcoil	3564	defgabcdefgabcdefgabcdefg	trimer
A0A087WUL8	Marcoil	3632	defgabcdefgabcdefgabcdefgabcdefga	trimer
A0A087WUL8	Marcoil	3736	efgabcdefgabcdefg	trimer
A0A087WUL8	Ncoils	10	abcdefgaabcabcdefgabcdefgabcdefgabcdefg	parallel
A0A087WUL8	Ncoils	53	abcdefgabcdefgabcdeabcabcdefgabcdefgabcabcdefgabcdefgabcdefgabcdefgabcdefgdefg	trimer
A0A087WUL8	Ncoils	141	abcdefgabcdefgabcdefg	trimer
A0A087WUL8	Ncoils	177	abcdefgabcdefgabcdefg	antiparallel
A0A087WUL8	Ncoils	389	abcabcdefgabcdefgabcdefgdefg	trimer
A0A087WUL8	Ncoils	464	abcdefgabcdefgabcdefgabcdefg	trimer
A0A087WUL8	Ncoils	553	abcdefgabcdefgabcdefgcdefgabcdefg	trimer
A0A087WUL8	Ncoils	636	abcdabcdefgabcdefgabcdefg	trimer
A0A087WUL8	Ncoils	708	abcdefgabcdefgabcdefgabcdefg	trimer
A0A087WUL8	Ncoils	797	abcdefgabcdefgabcdefgcdefgabcdefg	trimer
A0A087WUL8	Ncoils	877	abcabcdabcdefgabcdefgabcdefg	trimer
A0A087WUL8	Ncoils	952	abcdefgabcdefgabcdefgabcdefg	trimer
A0A087WUL8	Ncoils	1041	abcdefgabcdefgabcdefgcdefgabcdefg	trimer
A0A087WUL8	Ncoils	1124	abcdabcdefgabcdefgabcdefg	trimer
A0A087WUL8	Ncoils	1196	abcdefgabcdefgabcdefgabcdefg	trimer
A0A087WUL8	Ncoils	1285	abcdefgabcdefgabcdefgcdefgabcdefg	trimer
A0A087WUL8	Ncoils	1368	abcdabcdefgabcdefgabcdefg	trimer
A0A087WUL8	Ncoils	1440	abcdefgabcdefgabcdefgabcdefg	trimer
A0A087WUL8	Ncoils	1529	abcdefgabcdefgabcdefgcdefgabcdefg	trimer
A0A087WUL8	Ncoils	1612	abcdabcdefgabcdefgabcdefg	trimer
A0A087WUL8	Ncoils	1684	abcdefgabcdefgabcdefgabcdefg	trimer
A0A087WUL8	Ncoils	1773	abcdefgabcdefgabcdefgcdefgabcdefg	trimer
A0A087WUL8	Ncoils	1856	abcdabcdefgabcdefgabcdefg	trimer
A0A087WUL8	Ncoils	1928	abcdefgabcdefgabcdefgabcdefg	trimer
A0A087WUL8	Ncoils	2017	abcdefgabcdefgabcdefgcdefgabcdefg	trimer
A0A087WUL8	Ncoils	2100	abcdabcdefgabcdefgabcdefg	trimer
A0A087WUL8	Ncoils	2172	abcdefgabcdefgabcdefgabcdefg	trimer
A0A087WUL8	Ncoils	2261	abcdefgabcdefgabcdefgcdefgabcdefg	trimer
A0A087WUL8	Ncoils	2344	abcdabcdefgabcdefgabcdefg	trimer
A0A087WUL8	Ncoils	2416	abcdefgabcdefgabcdefgabcdefg	trimer
A0A087WUL8	Ncoils	2505	abcdefgabcdefgabcdefgcdefgabcdefg	trimer
A0A087WUL8	Ncoils	2588	abcdabcdefgabcdefgabcdefg	trimer
A0A087WUL8	Ncoils	2660	abcdefgabcdefgabcdefgabcdefg	trimer
A0A087WUL8	Ncoils	2749	abcdefgabcdefgabcdefgcdefgabcdefg	trimer
A0A087WUL8	Ncoils	2832	abcdabcdefgabcdefgabcdefg	trimer
A0A087WUL8	Ncoils	2904	abcdefgabcdefgabcdefgabcdefg	trimer
A0A087WUL8	Ncoils	2993	abcdefgabcdefgabcdefgcdefgabcdefg	trimer
A0A087WUL8	Ncoils	3076	abcdabcdefgabcdefgabcdefg	trimer
A0A087WUL8	Ncoils	3148	abcdefgabcdefgabcdefgabcdefg	trimer
A0A087WUL8	Ncoils	3237	abcdefgabcdefgabcdefgcdefgabcdefg	trimer
A0A087WUL8	Ncoils	3320	abcdabcdefgabcdefgabcdefg	trimer
A0A087WUL8	Ncoils	3392	abcdefgabcdefgabcdefgabcdefg	trimer
A0A087WUL8	Ncoils	3481	abcdefgabcdefgabcdefgcdefgabcdefg	trimer
A0A087WUL8	Ncoils	3564	abcdabcdefgabcdefgabcdefg	trimer
A0A087WUL8	Ncoils	3636	abcdefgabcdefgabcdefgabcdefg	trimer
A0A087WUL8	Ncoils	3725	abcdefgabcdefgabcdefgcdefgabcdefg	trimer
A0A087WUL8	Paircoil	27	gabdefgabcdefgabcdefgabcddefgdefgafgabefabcdefgabcdabcdefgabcdefgabcdefgabcdefgabcdefgabcdefgabcdefgabcdef	trimer
A0A087WUL8	Paircoil	302	cdefgabcdefgabcdefgabcdefgabcde	trimer
A0A087WUL8	Paircoil	385	defgabcdefgabcdefgabcdefgabcdefga	antiparallel
A0A087WUL8	Paircoil	460	defgabcdefgabcdefgabcdefgabcdefga	trimer
A0A087WUL8	Paircoil	629	defgabcdefgabcdefgabcdefgabcdefga	trimer
A0A087WUL8	Paircoil	704	defgabcdefgabcdefgabcdefgabcdefga	trimer
A0A087WUL8	Paircoil	873	defgabcdefgabcdefgabcdefgabcdefg	trimer
A0A087WUL8	Paircoil	948	defgabcdefgabcdefgabcdefgabcdefga	trimer
A0A087WUL8	Paircoil	1117	defgabcdefgabcdefgabcdefgabcdefga	trimer
A0A087WUL8	Paircoil	1192	defgabcdefgabcdefgabcdefgabcdefga	trimer
A0A087WUL8	Paircoil	1361	defgabcdefgabcdefgabcdefgabcdefga	trimer
A0A087WUL8	Paircoil	1436	defgabcdefgabcdefgabcdefgabcdefga	trimer
A0A087WUL8	Paircoil	1605	defgabcdefgabcdefgabcdefgabcdefga	trimer
A0A087WUL8	Paircoil	1680	defgabcdefgabcdefgabcdefgabcdefga	trimer
A0A087WUL8	Paircoil	1849	defgabcdefgabcdefgabcdefgabcdefga	trimer
A0A087WUL8	Paircoil	1924	defgabcdefgabcdefgabcdefgabcdefga	trimer
A0A087WUL8	Paircoil	2093	defgabcdefgabcdefgabcdefgabcdefga	trimer
A0A087WUL8	Paircoil	2168	defgabcdefgabcdefgabcdefgabcdefga	trimer
A0A087WUL8	Paircoil	2337	defgabcdefgabcdefgabcdefgabcdefga	trimer
A0A087WUL8	Paircoil	2412	defgabcdefgabcdefgabcdefgabcdefga	trimer
A0A087WUL8	Paircoil	2581	defgabcdefgabcdefgabcdefgabcdefga	trimer
A0A087WUL8	Paircoil	2656	defgabcdefgabcdefgabcdefgabcdefga	trimer
A0A087WUL8	Paircoil	2825	defgabcdefgabcdefgabcdefgabcdefga	trimer
A0A087WUL8	Paircoil	2900	defgabcdefgabcdefgabcdefgabcdefga	trimer
A0A087WUL8	Paircoil	3069	defgabcdefgabcdefgabcdefgabcdefga	trimer
A0A087WUL8	Paircoil	3144	defgabcdefgabcdefgabcdefgabcdefga	trimer
A0A087WUL8	Paircoil	3313	defgabcdefgabcdefgabcdefgabcdefga	trimer
A0A087WUL8	Paircoil	3388	defgabcdefgabcdefgabcdefgabcdefga	trimer
A0A087WUL8	Paircoil	3557	defgabcdefgabcdefgabcdefgabcdefga	trimer
A0A087WUL8	Paircoil	3632	defgabcdefgabcdefgabcdefgabcdefga	trimer
A0A087WUU8	Ncoils	9	abcdefgabcdefgabcdefg	antiparallel
A0A087WUU8	Ncoils	141	abcdefgabcdefgabcdefg	trimer
A0A087WUV0	Marcoil	78	gabcdefgabcdefgabcdefgabc	antiparallel
A0A087WUV0	Marcoil	133	efgabcdefgabcdefgabcdefgabcdefgabcdefga	trimer
A0A087WUV0	Ncoils	79	aabcdefgabcdefgabcdefgefg	antiparallel
A0A087WUV0	Ncoils	129	abcdefgabcdefgabcdefgabcdefgabcdefgfgabcdefgefg	trimer
A0A087WUV0	Ncoils	185	abcdefgabcdefgabcdefgabcdefgabcdefg	trimer
A0A087WUV0	Paircoil	78	gabcdefgabcdefgabcdefgabcdef	antiparallel
A0A087WUV0	Paircoil	129	abcdefgabcdefefgabcdefgabcdefgabcdefgabcdefgadefgafgabcdefgabcdefgabcdefgabcdefgaefgabc	tetramer
A0A087WVF3	Marcoil	62	efgabcdefgabcdefga	antiparallel
A0A087WVF3	Marcoil	336	defgabcdefgabcdefgabcd	antiparallel
A0A087WVF3	Ncoils	128	abcdefgabcdefgabcdefgabcdefgabcdefg	trimer
A0A087WVF3	Ncoils	333	abcdefgabcdefgabcdefg	antiparallel
A0A087WVF3	Paircoil	126	fgabcdefgabcdefgabcdefgabcdefga	trimer
A0A087WVF3	Paircoil	327	bcdefgabcdefgabcdefgabcdefgabcd	antiparallel
A0A087WVI0	Marcoil	22	fgabcdefgabcdefgabcdefgabcdefgabcdefgabcdefgabcdefgabcdefgabcdefgabcdefgabcd	trimer
A0A087WVI0	Marcoil	441	gabcdefgabcdefg	tetramer
A0A087WVI0	Marcoil	572	efgabcdefgabcdefgabcdefgabcdefgabcdefga	trimer
A0A087WVI0	Marcoil	647	bcdefgabcdefga	trimer
A0A087WVI0	Marcoil	768	cdefgabcdefgabcdefgabcdefgabc	trimer
A0A087WVI0	Marcoil	836	fgabcdefgabcd	NA
A0A087WVI0	Ncoils	23	abcdabcabcdabcdefgabcdefgabcdefgdefgabcdefgdefg	parallel
A0A087WVI0	Ncoils	73	abcdefgabcdefgabcdefgefg	trimer
A0A087WVI0	Ncoils	224	abcdefgabcdefgabcdefg	antiparallel
A0A087WVI0	Ncoils	252	abcdefgabcdefgabcdefg	antiparallel
A0A087WVI0	Ncoils	438	abcdefgabcdefgabcdefg	trimer
A0A087WVI0	Ncoils	575	abcdefgabcdefgabcdefgabcdefgabcdefg	trimer
A0A087WVI0	Ncoils	766	abcdabcdefgabcdefgabcdefgabcdefg	antiparallel
A0A087WVI0	Paircoil	19	cdfgdbfdefgabcdefgabcdefgabcdefgabcdefggabcdefgabcdefgabcdefgabcdefgabcdefg	trimer
A0A087WVI0	Paircoil	181	fgabcdefgabcdefgabcdefgabcdefgdefgabcdefga	trimer
A0A087WVI0	Paircoil	422	cdebcdefgabcdefgabcdefgabcdefgabcdefga	trimer
A0A087WVI0	Paircoil	569	bcdefgabcdefgabcdefgabcdefgabcdefgabcdefgabcdefgaefgabcd	trimer
A0A087WVI0	Paircoil	766	abcdefgabcdefgabcdefgabcdefgabcdef	trimer
A0A087WVI0	Paircoil	802	gabcdefgabcdefgabcdefgabcdefgabc	trimer
A0A087WVI0	Paircoil	860	cdefgabcdefgabcdefgabcdefgab	parallel
A0A087WVI8	Marcoil	382	abcdefgabcdefgabcdefgabcdefgabcdefgabcdefgabcdefgabcdefgabcdefgabcdefgabcde	trimer
A0A087WVI8	Ncoils	260	abcdefgabcdefgabcdefg	antiparallel
A0A087WVI8	Ncoils	393	abcdefgabcdefgabcabcdefgabcdefgabcdefgabcdefgabcdefgabcdefg	trimer
A0A087WVI8	Paircoil	358	bcdefgabcdefgabcdefgabcdefgabcde	trimer
A0A087WVI8	Paircoil	392	defgabcdefgabcdefgabcdefgabcdefgabcdefgabcdefgabcdefgabcdefgabcdefg	trimer
A0A087WW49	Paircoil	83	gabcdefgabcdefgabcdefgabcdefga	antiparallel
A0A087WWP6	Marcoil	106	gabcdefgabcdefgabcdefgabcdefgabcdefgabcdefgabcdefgabcdefgabcdefga	trimer
A0A087WWP6	Marcoil	205	cdefgabcdefgabcdefgab	parallel
A0A087WWP6	Ncoils	90	abcdefgabcdefgabcabcdefabcdefgabcdefgabcdefgabcabcdeabcdefgabcdefgabcdefgabcdefg	trimer
A0A087WWP6	Ncoils	203	abcabcdefgabcdefgabcdefg	trimer
A0A087WWP6	Paircoil	107	abcdefgabcdefgabcdefefgabcdefefgefgabcdefgabcdefgabcdefgabcdefgab	trimer
A0A087WWP6	Paircoil	198	cdefgabcdefgabcdefgabcdefgabcd	antiparallel
A0A087WWU0	Marcoil	1	bcdefgabcdefgabcdefgabcdefgabcdefgabcdefg	antiparallel
A0A087WWU0	Ncoils	7	abaaabcabcdefgabcdefgabcdefgabcdefg	antiparallel
A0A087WWU0	Paircoil	8	bcdefgabcdefgabcdefgabcdefgabcdefg	trimer
A0A087WX78	Marcoil	219	defgabcdefgabcdbcdefgabcdefgabcdefgabcdefgabcdefgabcdefgabcdefgab	parallel
A0A087WX78	Ncoils	226	abcdefgabcdefabcdabcdefgabcdefgabcdabcdefgabcdefgabcdefgabcdefg	parallel
A0A087WX78	Ncoils	363	abcdefgabcdefgabcdefg	tetramer
A0A087WX78	Paircoil	248	bcdefgabcdefgabcdefgabcdefgabcdefab	parallel
A0A087WXM9	Marcoil	74	defgabcdefgabcdefgabcdefgabcdef	tetramer
A0A087WXM9	Ncoils	77	aabcdefgabcdefgabcdefgabcdefg	tetramer
A0A087WXM9	Ncoils	225	abcdefgabcdefgabcdefg	trimer
A0A087WXM9	Paircoil	69	fgabcdefgabcdefgabcdefgabcdefgabcdefgabg	tetramer
A0A087WXS9	Marcoil	62	efgabcdefgabcdefga	antiparallel
A0A087WXS9	Marcoil	336	defgabcdefgabcdefgabcd	antiparallel
A0A087WXS9	Ncoils	128	abcdefgabcdefgabcdefgabcdefgabcdefg	trimer
A0A087WXS9	Ncoils	333	abcdefgabcdefgabcdefg	antiparallel
A0A087WXS9	Paircoil	126	fgabcdefgabcdefgabcdefgabcdefga	trimer
A0A087WXS9	Paircoil	327	bcdefgabcdefgabcdefgabcdefgabcd	antiparallel
A0A087WZG4	Marcoil	7	gabcdefgabcdef	trimer
A0A087WZG4	Marcoil	157	efgabcdefgabcdefgabcdefgabcdefgabcdefgabcdefgabcdefgabcdefgabcdefgabcdebcdefgabcdefgabcdefgabcdefgabcdefgabcdefgabcdefgabcde	trimer
A0A087WZG4	Marcoil	304	bcdefgabcdefgabcdefgabcdef	trimer
A0A087WZG4	Marcoil	337	cdefgabcdefgabcdefgabcdefgabcdefgabcdefgabcdefgabcdefgabcdefgabcdefgabcdefgabcdefg	trimer
A0A087WZG4	Marcoil	543	fgabcdefgabcdefgabcdefgabcdefgabcdefgabcdefgabcdefga	parallel
A0A087WZG4	Marcoil	728	efgabcdefgabcdefgabcdefgabcdefgabcdefgabcdefgabcdefgabcdefbcdefgabcdefgabcdefgabcdefgabcdefgabcdefgabcdefgabcdefgabcdefgabcdefgabcdefgabcdefgabcdefgabcdefgabcdefgabcdefg	trimer
A0A087WZG4	Ncoils	2	bcdefgabcdefgabcdefg	trimer
A0A087WZG4	Ncoils	121	abcdefgabcdefgabcdefg	trimer
A0A087WZG4	Ncoils	181	abcaabcdefgabcdefgabcdefgabcabcdefgabcdefgabcdefgdefg	antiparallel
A0A087WZG4	Ncoils	241	abcdabcdefgabcdefgabcdefgdefgefg	antiparallel
A0A087WZG4	Ncoils	303	abcdefgabcdefgabcdefgabcdefgefg	antiparallel
A0A087WZG4	Ncoils	356	abcdefgabcdefgabcdefgabcdefgabcdefgefgabcdefg	trimer
A0A087WZG4	Ncoils	409	abcdefgabcdefgabcdefg	tetramer
A0A087WZG4	Ncoils	443	abcdabcdefgabcdefgabcdefgabcdefg	parallel
A0A087WZG4	Ncoils	482	abcdefgabcdefgabcdefg	antiparallel
A0A087WZG4	Ncoils	513	abcdefgabcdefgabcdefg	antiparallel
A0A087WZG4	Ncoils	544	abcdeabcdefgabcabcdefgabcdefgabcdefgabcdefgabcdefg	parallel
A0A087WZG4	Ncoils	731	abcdefgabcdefgabcdefgbcdefgaabcdefgabcdefgababcdefgaaaabcdefgabcabcdefgabcdefgabcdefgdefgdefgabcabcdefgabcdefgabcdabcdefgabcdefgabcdefgabcdefgefgabcdefgabcdefgdefgfgg	antiparallel
A0A087WZG4	Paircoil	156	fgfbcbcdefgabcdefgabcdefgabcdefgabcdefgabcgabcdefgabcdefgabcdefgabcdefgabgdefgafgab	trimer
A0A087WZG4	Paircoil	241	abcdefgabcdeffgabcdefgabcdefgabcdefgabcdefgab	trimer
A0A087WZG4	Paircoil	290	bcdefgabcdefgabcdefgabcdefgabcdefgabcdefgabc	trimer
A0A087WZG4	Paircoil	354	fgabcdefgabcdefgabcdefgabcdefgabcdefgabcdefgabcabcdeefgabcdefgabcdefgabcdefgabcdefgacdefgabcdefgabcdefgabcdefgabcde	trimer
A0A087WZG4	Paircoil	479	defgabcdefgabcdefgabcdefgabc	antiparallel
A0A087WZG4	Paircoil	546	bcdefgabcdefgabcdefgabcdefgabcdefgabcdefgabcdefdefg	parallel
A0A087WZG4	Paircoil	615	abcdefgabcdefgabcdefgabcdefgabcdefgab	trimer
A0A087WZG4	Paircoil	728	efgabcdefgabcdefgabcdefgabcdefgabcdefgabcbcdefgabcdfgabcdefgabcdefgabcdefgabcdefgabcdefcdefgabfgafgabcdebcdefgabcdefgabcdefgabcdefgabcdefgabcdefgabcdefgabcdefdefgabcdef	tetramer
A0A087WZV9	Marcoil	56	defgabcdefgabcdefgabcdefga	antiparallel
A0A087WZV9	Marcoil	180	cdefgabcdefgabcdefgabcdefgabcde	antiparallel
A0A087WZV9	Ncoils	53	abcdefgabcdefgabcdefgabcdefgdefg	antiparallel
A0A087WZV9	Ncoils	178	abcabcdefgabcdefgabcdefgabcdefgfg	tetramer
A0A087WZV9	Paircoil	48	cdefgabcdefgabcdefgabcdefgabcdefgabcdefgabcde	antiparallel
A0A087X0B3	Marcoil	19	efgabcdefgabcdefgaefgabc	trimer
A0A087X0B3	Marcoil	126	fgabcdefga	NA
A0A087X0B3	Marcoil	152	cdefgabcde	NA
A0A087X0B3	Ncoils	18	abcdabcdefgabcdefgabcdefg	trimer
A0A087X0B3	Ncoils	121	abcdefgabcdefgababcdefgabcdefabcdefgabcdefgabcdefg	trimer
A0A087X0B3	Paircoil	7	defgabcdefgabcdefgabcdefgabcdefgabcd	trimer
A0A087X0B3	Paircoil	109	gabcdefgabcdefgabcdefgabcdefgabcabcdcdefgabcdefgabcdefgabcdefgabcdefgabcdef	trimer
A0A087X0L6	Marcoil	147	gabcdefgabc	NA
A0A087X0L6	Ncoils	134	abcabcdefgabcdefgabcdefgdefgabcdefg	trimer
A0A087X0L6	Paircoil	134	efgabcdefgabcdefgabcdefgabcdefgabc	trimer
A0A087X179	Marcoil	62	efgabcdefgabcdefga	antiparallel
A0A087X179	Marcoil	334	bcdefgabcdefgabcdefgabcd	antiparallel
A0A087X179	Ncoils	128	abcdefgabcdefgabcdefgabcdefgabcdefg	trimer
A0A087X179	Ncoils	333	abcdefgabcdefgabcdefg	antiparallel
A0A087X179	Paircoil	126	fgabcdefgabcdefgabcdefgabcdefga	trimer
A0A087X179	Paircoil	327	bcdefgabcdefgabcdefgabcdefgabcd	antiparallel
A0A087X1A0	Marcoil	100	efgabcdefgabcdefgabcdefgabcdefgabcd	trimer
A0A087X1A0	Ncoils	103	abcdefgabcdefgabcdefgabcdefgfgfg	trimer
A0A087X1A0	Paircoil	103	abcdefgabcdefgabcdefgabcdefgabcd	trimer
A0A087X1C1	Ncoils	4	abcdabcdefgabcdefgabcdefgabcdefg	parallel
A0A087X1C5	Ncoils	203	abcdefgabcdefgabcdefgefg	antiparallel
A0A087X1C5	Ncoils	241	abcdefgabcdefgabcdefg	trimer
A0A087X1G2	Marcoil	62	efgabcdefgabcdefga	antiparallel
A0A087X1G2	Marcoil	334	bcdefgabcdefgabcdefgabcd	antiparallel
A0A087X1G2	Ncoils	128	abcdefgabcdefgabcdefgabcdefgabcdefg	trimer
A0A087X1G2	Ncoils	333	abcdefgabcdefgabcdefg	antiparallel
A0A087X1G2	Paircoil	126	fgabcdefgabcdefgabcdefgabcdefga	trimer
A0A087X1G2	Paircoil	327	bcdefgabcdefgabcdefgabcdefgabcd	antiparallel
A0A087X1L8	Paircoil	55	defgabcdefgabcdefgabcdefgabcdefgabc	tetramer
A0A096LNW5	Ncoils	253	abcdefgabcdefgabcdefg	antiparallel
A0A096LP49	Marcoil	142	efgabcdefgabcdefgabcde	trimer
A0A096LP49	Marcoil	363	fgafgabcdefgabcdefgabcdabcdefgabcde	antiparallel
A0A096LP49	Marcoil	636	efgadefgabcdefgabcdefgabcdefgabcdefgabcddefgabcdefgabc	antiparallel
A0A096LP49	Marcoil	804	bcdefgabcdefgabcdefgabcdefgabcdefgabcdefgabcdefgabc	trimer
A0A096LP49	Ncoils	368	abcdabcdefgabcdefgabcdefgefgdefg	trimer
A0A096LP49	Ncoils	633	abcdefabcdeabcdefgabcdefgabcdefggabcdefgefgabcdefg	parallel
A0A096LP49	Ncoils	810	ababcdeabcdefgabcdefgabcdefgabcdefgabcdefg	trimer
A0A096LP49	Paircoil	211	fgabcdefgabcdefgabcdefgabcdefg	trimer
A0A096LP49	Paircoil	366	bcdefgabcdefgabcdefgabcdefgabcdegg	antiparallel
A0A096LP49	Paircoil	633	bceffgefefgabcdeffgabcdefgabcdefgabcdefgabcdefgabcdefgab	antiparallel
A0A096LP49	Paircoil	804	bcdefgabcdefgabcdefgabcdefgabcdefgabcdefgabcdefgabcde	trimer
A0A096LP55	Marcoil	3	bcdefgabcdefgabcdefgabcdefgabcdefgabcdefgabcdefgabcdega	trimer
A0A096LP55	Ncoils	3	abcdefgabcdefgabcabcdefgabcabcdefgabcdefgabcdefgefgefgabcdefgefg	trimer
A0A096LP55	Paircoil	30	bcdefgabcdefgabcdefgabcdefgabcdefgabcdefgabcd	trimer
A0A096LPH7	Marcoil	25	cdefgabcdefgabcdefgabcdef	trimer
A0A096LPH7	Ncoils	27	abcabcdefgabcdefgabcdefgdefg	trimer
A0A096LPH7	Paircoil	20	efgabcdefgdefgabcdefgabcdefgabcdefgabcdefg	trimer
A0A096LPI6	Marcoil	45	abcdefgabcdefgabcdefgabcdefgabcdef	trimer
A0A096LPI6	Marcoil	167	efgabcdefgabc	NA
A0A096LPI6	Ncoils	59	abcdefgabcdefgabcdefgdefg	antiparallel
A0A096LPI6	Ncoils	114	abcdefgabcdefgabcdefgefg	antiparallel
A0A096LPI6	Paircoil	63	abcdefgabcdefgabcdefgabcdefgab	trimer
A0A096LPI6	Paircoil	109	cdefgabcdefgabcdefgabcdefgabcdefgabc	antiparallel
A0A096LPI6	Paircoil	220	efgabcdefgabcdefgabcdefgabcdefg	trimer
A0A096LPK6	Marcoil	109	efgabcdefgabc	NA
A0A096LPK6	Ncoils	54	abcdefgabcdefgabcdefg	parallel
A0A096LPK6	Ncoils	105	ababcdefgabcdefgabcdefg	antiparallel
A0A096LPK6	Paircoil	98	fgabcdefgabcdefgabcdefgabcdefga	antiparallel
A0A0A0MQW5	Marcoil	1305	fgabcdefgabcceefa	trimer
A0A0A0MQW5	Ncoils	192	abcdefgabcdefgabcdefg	parallel
A0A0A0MQW5	Paircoil	884	fgabcdefgabcdefgabcdefgabcdefga	antiparallel
A0A0A0MS00	Ncoils	35	abcdefgabcdefgabcdefg	trimer
A0A0A0MS00	Ncoils	94	abcdefgabcdefgabcdefg	trimer
A0A0A0MS01	Ncoils	70	aabcdefgabcdefgabcdefgbcdefgabcdefg	trimer
A0A0A0MS01	Paircoil	8	defgabcdefgabcdefgabcdefgabcd	tetramer
A0A0A0MS01	Paircoil	58	bcdefgabcdefgabcdefgabcdefgabcgabcdefgabcdefgabcfgabcd	trimer
A0A0A0MS02	Paircoil	15	abcdefgabcdefgabcdefgabcdefga	tetramer
A0A0A0MS06	Ncoils	59	abcdefgabcdefgabcdefggabcdefg	antiparallel
A0A0A0MS06	Paircoil	52	abcdefgabcdefgabcdefgabcdefgabcdefgga	antiparallel
A0A0A0MS14	Ncoils	11	abcdefgabcdefgabcdefg	antiparallel
A0A0A0MTC1	Marcoil	135	ebcdefgabcdefgabcdefgabcd	trimer
A0A0A0MTC1	Marcoil	304	bcdefgabcdefgabcdefgabcdefgabcdefgabcdefgabc	antiparallel
A0A0A0MTC1	Marcoil	356	abcdefgabcdefgabcdefgabcdefgabcdefgabcdefgabcdefgabcdefgabcdefgabcdef	trimer
A0A0A0MTC1	Marcoil	852	defgabcdefgabcdefgabcdefgabcdefgabcdef	antiparallel
A0A0A0MTC1	Marcoil	1117	efgabcdefgabcdefgabcdefg	parallel
A0A0A0MTC1	Marcoil	1170	cdefgabcdefgabcdefgabcdefgabcdefgabcdefgabg	antiparallel
A0A0A0MTC1	Marcoil	1262	defgabcdefgabcdef	tetramer
A0A0A0MTC1	Marcoil	1287	fgabcdefgabcdefgabcdefgabcdefgabcdefgabcdef	antiparallel
A0A0A0MTC1	Marcoil	1334	gabcdefgabcdefgabcdefgabcdefgabcdefgabc	trimer
A0A0A0MTC1	Marcoil	1378	defgabcdefgabcdefgac	trimer
A0A0A0MTC1	Marcoil	1429	fgabcdebcdefgabcdefgabcdefgabcdefgefgabcdefgabcdefgabcdefgabcdef	trimer
A0A0A0MTC1	Marcoil	1621	bcdefgabcdefgabcdefgabcdefgabcdefgabcdefgabcdefgabcdef	trimer
A0A0A0MTC1	Marcoil	3153	cdefgabcdefgab	trimer
A0A0A0MTC1	Marcoil	3215	abcdefgabcdefgabcdefgabc	antiparallel
A0A0A0MTC1	Marcoil	3291	gabcdefgabcdefc	tetramer
A0A0A0MTC1	Marcoil	3524	dcdebcdefgabcdefgabcdefgabcdefgabcdefgabcdefgab	trimer
A0A0A0MTC1	Marcoil	3595	cdefgabcde	NA
A0A0A0MTC1	Marcoil	3825	gabcdefgabcdefgabcdefgabcdefgabc	antiparallel
A0A0A0MTC1	Marcoil	4137	gabcdefgabcdefgabcdef	trimer
A0A0A0MTC1	Marcoil	4194	gabcdefgabcdefgabcdefgabcd	antiparallel
A0A0A0MTC1	Marcoil	4240	defgabcdefgabcde	tetramer
A0A0A0MTC1	Marcoil	4381	fgabcdefgabcde	tetramer
A0A0A0MTC1	Marcoil	4666	defgabcdefgabcdefgabcdefgabcdefbcdefgabcdefgabcdefgabcdefgabcdefgabcdefgabcdefgabcdefgabcdef	trimer
A0A0A0MTC1	Marcoil	4822	abcdefgabcdefgabcdefgabcdefgabcde	tetramer
A0A0A0MTC1	Marcoil	4936	defgabcdefgabcdefgabcdefgabcdefga	parallel
A0A0A0MTC1	Ncoils	129	ababcdabcdefgabcdefgabcdefgfgg	antiparallel
A0A0A0MTC1	Ncoils	306	abcdefgabcdefgabcdefgdefgabcdefgabcdefg	antiparallel
A0A0A0MTC1	Ncoils	355	aabcdefgabcdefgabcdefgabcdefg	parallel
A0A0A0MTC1	Ncoils	388	abcdefaabcabcdefgabcdefgabcdefgfgfgg	antiparallel
A0A0A0MTC1	Ncoils	856	abcdefgabcdefgabcdefgabcdefgabcdefg	antiparallel
A0A0A0MTC1	Ncoils	1113	abcdefgabcdefgabcdefgabcdefg	parallel
A0A0A0MTC1	Ncoils	1186	abcdefabcdefgabcdefgabcdefgabcdefg	antiparallel
A0A0A0MTC1	Ncoils	1259	abcdefgabcdefgabcdefg	tetramer
A0A0A0MTC1	Ncoils	1303	abcdefgabcdefgabcdefgefg	antiparallel
A0A0A0MTC1	Ncoils	1349	abcdefgabcdefgabcdefg	trimer
A0A0A0MTC1	Ncoils	1375	abcdefgabcdefgabcdefgefgabcdefg	trimer
A0A0A0MTC1	Ncoils	1427	abcdefgaabcabcdabcdefgabcdefgabcdefgefgcdefgfg	trimer
A0A0A0MTC1	Ncoils	1571	abcdefgabcdefgabcdefg	trimer
A0A0A0MTC1	Ncoils	1624	abcabcdabcabcdefgabcdefgabcdefgabcdefg	trimer
A0A0A0MTC1	Ncoils	1951	abcabcdefgabcdefgabcdefg	antiparallel
A0A0A0MTC1	Ncoils	2506	abcdabcdefgabcdefgabcdefgfg	parallel
A0A0A0MTC1	Ncoils	2708	abcdefgabcdefgabcdefg	trimer
A0A0A0MTC1	Ncoils	3002	abcdefgabcdefgabcdefg	parallel
A0A0A0MTC1	Ncoils	3147	abcdabcdefgabcdefgabcdefg	trimer
A0A0A0MTC1	Ncoils	3215	abcdefgabcdefgabcdefgabcdefg	antiparallel
A0A0A0MTC1	Ncoils	3289	abcdefgabcdefgabcdefg	trimer
A0A0A0MTC1	Ncoils	3339	abcdefgabcdefgabcdefgabcdefg	tetramer
A0A0A0MTC1	Ncoils	3398	abcdefgabcdefgabcdefg	antiparallel
A0A0A0MTC1	Ncoils	3437	abcabcdefgabcdefgabcdefg	antiparallel
A0A0A0MTC1	Ncoils	3523	abcdefgabcdabcdefgabcdefgabcdefggabcdefgabcdefg	tetramer
A0A0A0MTC1	Ncoils	3579	abcdefgabcdefgabcdefgabcdefgabcdefgabcdefg	trimer
A0A0A0MTC1	Ncoils	3640	abcdefgabcdefgabcdefg	antiparallel
A0A0A0MTC1	Ncoils	3813	abcdefgabcdefabcdefgabcdefgabcdefgabcdefg	antiparallel
A0A0A0MTC1	Ncoils	3893	abcdefgabcdefgabcdefg	parallel
A0A0A0MTC1	Ncoils	3993	abcdefgabcdefgabcdefg	antiparallel
A0A0A0MTC1	Ncoils	4096	abcdefgabcdefgabcdefg	trimer
A0A0A0MTC1	Ncoils	4135	abcabcdefgabcdefgabcdefg	tetramer
A0A0A0MTC1	Ncoils	4195	abcdefgabcdefgabcdefg	antiparallel
A0A0A0MTC1	Ncoils	4224	abcabcdefgabcdefgabcdefgefgabcdefg	trimer
A0A0A0MTC1	Ncoils	4267	abcdefgabcdefgabcdefg	antiparallel
A0A0A0MTC1	Ncoils	4302	abcdefgabcdefgabcdefg	antiparallel
A0A0A0MTC1	Ncoils	4376	abcdefgabcdefgabcdefgabcdefg	antiparallel
A0A0A0MTC1	Ncoils	4666	abcdabcdefgabcdefgabcdefgdefgaabcdefgabcdefgabcdefgabcdefg	trimer
A0A0A0MTC1	Ncoils	4738	abcdefgabcdefgabcdefg	trimer
A0A0A0MTC1	Ncoils	4793	abcdefgabcdefgabcdefg	parallel
A0A0A0MTC1	Ncoils	4822	abcdefgabcdefgabcdefgabcdefgabcdefg	tetramer
A0A0A0MTC1	Ncoils	4933	abcabcdefgabcdabcdefgabcdefgabcdefg	parallel
A0A0A0MTC1	Ncoils	4983	abcdefgabcdefgabcdefgcdefg	antiparallel
A0A0A0MTC1	Ncoils	5057	abcdefgabcdefgabcdefg	antiparallel
A0A0A0MTC1	Paircoil	31	abcdefgabcdefgabcdefgabcdefgab	trimer
A0A0A0MTC1	Paircoil	131	abcdefgabcdefgabcdefgabcdefga	trimer
A0A0A0MTC1	Paircoil	355	defgabcdefgabcdefgabcdefgabcde	parallel
A0A0A0MTC1	Paircoil	392	efgabcdefgabcdefgabcdefgabcdefge	tetramer
A0A0A0MTC1	Paircoil	850	bcdefgabcdefgabcdefgabcdefgabcdefga	trimer
A0A0A0MTC1	Paircoil	1111	fgaefgabcdefgabcdefgabcdefgabcdefgabcdefgabcdefgabcdefgab	antiparallel
A0A0A0MTC1	Paircoil	1179	efgabcdefgabcdefgabcdefgabcdefgabcdefgabcdefgabcde	antiparallel
A0A0A0MTC1	Paircoil	1244	gabcdefgabcdefgabcdefgabcdefgabcdefgabcdefgabcde	tetramer
A0A0A0MTC1	Paircoil	1333	fgabcdefgabcdefgabcdefgabcdefgabcdefgabcdef	trimer
A0A0A0MTC1	Paircoil	1377	defgabfgabcdefgabcdefgabcdefgabcdefgabg	antiparallel
A0A0A0MTC1	Paircoil	1422	fgabcdefgabcdefgabcdefgabcdefgabcdefgabcdefgabcdefgabcdefgabcdefgabcdefgabcdefgabcdefgabc	trimer
A0A0A0MTC1	Paircoil	1561	efgabcdefgabcdefgabcdefgabcdefgabcdefg	antiparallel
A0A0A0MTC1	Paircoil	1621	bcdebcdefgefgabcdefgabcdefgabcdefgabcdefgabcde	trimer
A0A0A0MTC1	Paircoil	1702	bcdebcdefgabcdefgabcdefgabcdefgabcdefgabcabcd	trimer
A0A0A0MTC1	Paircoil	2037	abcdefgabcdefgabcdefgabcdefgab	parallel
A0A0A0MTC1	Paircoil	2576	gabcdefgabcdefgabcdefgabcdefgabcd	trimer
A0A0A0MTC1	Paircoil	2687	efgabcdefgabcdefgabcdefgabcdefga	tetramer
A0A0A0MTC1	Paircoil	3081	efgabcdefgabcdefgabcdefgabcdef	antiparallel
A0A0A0MTC1	Paircoil	3127	bcdefgabcdefgabcdefgabcdefgabcddefgabcdefgabcdefga	trimer
A0A0A0MTC1	Paircoil	3338	gabcdefgabcdefgabcdefgabcdefgabcdefgabcdefgabcdef	tetramer
A0A0A0MTC1	Paircoil	3422	gabcdefgabcdefgabcdefgabcdefgabcdefcdefg	trimer
A0A0A0MTC1	Paircoil	3523	abcdebcdefgabcdefgabcdefgabcdefgabcdefdefgcdefefabcdeffgabcdefgabcdefgabcdefgabcdefgabcdefgabcdefgabfgabcdefgabcd	trimer
A0A0A0MTC1	Paircoil	3820	bcdefgabcdefgabcdefgabcdefgabcdefg	antiparallel
A0A0A0MTC1	Paircoil	3958	defgabcdefgabcdefgabcdefgabcdefga	trimer
A0A0A0MTC1	Paircoil	4095	cdefgabcdefgabcdefgabcdefgabcd	antiparallel
A0A0A0MTC1	Paircoil	4191	defgabcdefgabcdefgabcdefgabcdefgabccabcdefgabcdefgabcdefgabcdefgab	trimer
A0A0A0MTC1	Paircoil	4267	gabcdefgabcdefgabcdefgabcdef	trimer
A0A0A0MTC1	Paircoil	4371	cdefgabcdefgabcdefgabcdefgab	trimer
A0A0A0MTC1	Paircoil	4662	gabcdefgabcdefgabcdefgabcdefgabcdeabcdefgabcdefgabcdefgabcdefgabcdedefgade	trimer
A0A0A0MTC1	Paircoil	4835	gabcdefgabcdefgabcdefgabcdefgabcdefgabcdefgabcdefgabcdefgabcdefgab	trimer
A0A0A0MTC1	Paircoil	4927	bcdefgabcdefgabcdefgabcdefgabcdefgabcdefgabcdefgabcde	antiparallel
A0A0A0MTC1	Paircoil	4983	abcdefgabcdefgabcdefgabcdefgabcdefg	tetramer
A0A0A0MTC1	Paircoil	5092	efgabcdefgabcdefgabcdefgabcdefgababcdefgabcdefgabcdefg	antiparallel
A0A0A0MTG1	Marcoil	39	fgabcdefgabcdefgabcdefgabcdefgabcdefg	parallel
A0A0A0MTG1	Marcoil	675	gabcdefgab	NA
A0A0A0MTG1	Marcoil	893	gabcdefgabcdefgabcdefgabcdefgabcdefgabcd	antiparallel
A0A0A0MTG1	Marcoil	985	fgabcdefgabcdefgabcdefgabcdefgabcdefgabcdefgabcdefgabcdefgabcdefgabcde	trimer
A0A0A0MTG1	Ncoils	37	abababcdefgabcdefgabcdefgabcdefg	parallel
A0A0A0MTG1	Ncoils	204	abcdefgabcdefgabcdefg	antiparallel
A0A0A0MTG1	Ncoils	475	abcdefgabcdefgabcdefg	antiparallel
A0A0A0MTG1	Ncoils	786	abcdefgabcdefgabcdefg	parallel
A0A0A0MTG1	Ncoils	894	abcdefgabcabcdefgabcdefgabcdefg	tetramer
A0A0A0MTG1	Ncoils	994	abcdefgabcdefgabcdefg	trimer
A0A0A0MTG1	Ncoils	1022	abcdefgabcdefgabcdefgabcdefgefg	trimer
A0A0A0MTG1	Paircoil	39	fgabcdefgabcdefgabcdefgabcdefg	parallel
A0A0A0MTG1	Paircoil	266	abcdefgabcdefgabcdefgabcdefgab	parallel
A0A0A0MTG1	Paircoil	896	cdefgabcdefgabcdefgabcdefgabc	antiparallel
A0A0A0MTG1	Paircoil	1017	cdefgabcdefgabcdefgabcdefgabcdefgabc	trimer
A0A0A6YYC5	Ncoils	74	abcdefgabcdefgabcdefg	trimer
A0A0A6YYC5	Paircoil	70	defgabcdefgabcdefgabcdefgabcdefgabc	tetramer
A0A0A6YYC8	Marcoil	12	cdefgabcdefgabcde	tetramer
A0A0A6YYC8	Marcoil	252	efgabcdefgabcdefgabcdefg	trimer
A0A0A6YYC8	Ncoils	203	abcdefgabcdefgabcdefg	trimer
A0A0A6YYC8	Ncoils	248	abcdefgabcdefgabcdefgabcdefg	trimer
A0A0A6YYC8	Paircoil	242	bcdefgabcdefgabcdefgabcdefgabcdefgabc	trimer
A0A0A6YYH2	Marcoil	151	abcdefgabcdefgabcdefgabcdefgabcdefgabcdefgabcdefgabcdefgabcdefgabcd	trimer
A0A0A6YYH2	Paircoil	68	bcdefgabcdefgabbcdefgabcdefgabcdefgabcdefgabcd	trimer
A0A0A6YYH2	Paircoil	133	ffgabcdefgabcdegabcdefefgabcdefgabcdefgabcdefgabcdefgabcdefgabcdefgabcdefgabcdefgabcde	trimer
A0A0A6YYK6	Ncoils	56	abcdefgabcdefgabcdefg	antiparallel
A0A0A6YYK7	Marcoil	16	gabcdefgabcdefgabcdefgabcde	trimer
A0A0A6YYK7	Ncoils	17	abcdefgabcdefgabcdefgabcdefg	parallel
A0A0A6YYK7	Paircoil	1	fgabcdefgabcdefgabcdefgabcdefgabcdefgabcdefgabcdefg	trimer
A0A0A6YYL3	Marcoil	162	abcdefgabcde	NA
A0A0A6YYL3	Marcoil	244	abcdefgabcdefgabcdef	antiparallel
A0A0A6YYL3	Marcoil	324	defgabcdefgabcdefgabcdeefgabcdefgabcdefgabcdefgabcdefgabcdefga	tetramer
A0A0A6YYL3	Marcoil	425	gabcdefgabcdefgabcdefgabcdefgabcdefgabcdefgabcdefgabcdefgabcdefgabcdefgabcdefgabcdefgabcdefgabcdefgabcdefgabcdefgabcdefg	parallel
A0A0A6YYL3	Paircoil	117	abcdefgabcdefgabcdefgabcdecdefgabcdefgabcdefgabcdefgabcdefgabcdefgade	trimer
A0A0A6YYL3	Paircoil	242	gabcdefgabcdefgabcdefgabcdefga	trimer
A0A0A6YYL3	Paircoil	425	cdefgbcdefgabcdefgabcdefgabcdefgabcdefgabcgabcdefgabcdefgabcdefgabcdefgabcdefgabcdefgabcdefgabcdefgabcdeefgabcdefgabcdef	trimer
A0A0B4J1U6	Ncoils	62	abcdefgabcdefgabcdefg	trimer
A0A0B4J1U6	Paircoil	55	abcdefgabcdefgabcdefgabcdefgabcde	trimer
A0A0B4J1V1	Paircoil	80	bcdefgabcdefgabcdefgabcdefgabc	antiparallel
A0A0B4J1V6	Paircoil	57	efgabcdefgabcdefgabcdefgabcdef	tetramer
A0A0B4J1W7	Marcoil	116	gabcdeabcdefgabcdefgabcdefgabcdefgabcdefgabcdefgabcdefgabcdefgabcdefgabcdefgabcdefgabcd	trimer
A0A0B4J1W7	Ncoils	116	abcdefgabcabcdefgabcabcdefgabcdefgabcdefgabcdefgabcdefgabcdefgabcdefgabcdefgabcdefgefg	trimer
A0A0B4J1W7	Paircoil	85	abcdefgabccdefgabcdefgabcdefgabcdefgcdefgabcdefgefgabcdefgabcdefgabcdefgabcdefgabcdefgabcdefgabcdefgabcdefgabcdefgabcdef	trimer
A0A0B4J1X5	Ncoils	91	abcdefgabcdefgabcdefg	tetramer
A0A0B4J1X5	Paircoil	79	abcdefgabcdefgabcdefgabcdefgabcd	tetramer
A0A0B4J235	Paircoil	70	bcdefgabcdefgabcdefgabcdefgabcde	parallel
A0A0B4J237	Ncoils	72	abcdefgabcdefgabcdefg	parallel
A0A0B4J237	Paircoil	62	efgabcdefgabcdefgabcdefgabcdefgabcde	trimer
A0A0B4J238	Paircoil	72	cdefgabcdefgabcdefgabcdefgabcd	antiparallel
A0A0B4J241	Ncoils	66	abcdefgabcdefgabcdefg	trimer
A0A0B4J245	Paircoil	66	cdefgabcdefgabcdefgabcdefgabcdefgabcdefg	tetramer
A0A0B4J249	Paircoil	72	defgacdefgabcdefgabcdefgabcdefgabcd	trimer
A0A0B4J263	Ncoils	72	abcdefgabcdefgabcdefg	trimer
A0A0B4J263	Paircoil	59	bcdefgabcdefgabcdefgabcdefgabcdeefgabcdefgabcd	trimer
A0A0B4J264	Ncoils	31	abcdefgabcdefgabcdefg	parallel
A0A0B4J264	Ncoils	63	abcdefgabcdefgabcdefgdefgabcdefg	trimer
A0A0B4J264	Paircoil	62	gabcddefgabcdefgabcdefgabcdefgabcdefgabcdefg	antiparallel
A0A0B4J265	Ncoils	65	abcdefgabcdefgabcdefgabcdefgabcdefg	tetramer
A0A0B4J265	Paircoil	62	efgabcdefgabcdefgabcdefgabcdefgabfgabcd	parallel
A0A0B4J266	Marcoil	21	cdefgabcdefgabc	trimer
A0A0B4J266	Ncoils	16	abcabcdefgabcdefgabcdefg	trimer
A0A0B4J273	Marcoil	71	abcdefgabcdefgabcdefgab	antiparallel
A0A0B4J273	Ncoils	71	abcdefgabcdefgabcdefgabcdefg	trimer
A0A0B4J273	Paircoil	61	efgabcdefgabcdefgabcdefgabcdefgabcdefgab	trimer
A0A0B4J274	Marcoil	74	bcdefgabcdefgabcdefga	parallel
A0A0B4J274	Ncoils	71	ababcdefgabcdefgabcdefgefgg	parallel
A0A0B4J274	Paircoil	68	cdefgabcdefgabcdefgabcdefgabcde	parallel
A0A0B4J275	Ncoils	31	abcdefgabcdefgabcdefgabcdefg	antiparallel
A0A0B4J275	Paircoil	69	fgabcdefgabcdefgabcdefgabcdefgabcdefgef	trimer
A0A0B4J279	Ncoils	67	abcdefgabcdefgabcdefg	trimer
A0A0B4J279	Paircoil	61	bcdefgabcdefgabcdefgabcdefgabcgabcdefgef	trimer
A0A0B4J293	Marcoil	28	fgabcdefgabcdefgaefgabcdefgabcdefd	tetramer
A0A0B4J293	Marcoil	81	efgabcdefg	NA
A0A0B4J293	Marcoil	498	abcdefgabc	NA
A0A0B4J293	Ncoils	26	abcdabcdefgabcabcdefgabcdefgabcdefgg	antiparallel
A0A0B4J293	Ncoils	70	abcdefgabcdefgabcdefgefg	trimer
A0A0B4J293	Ncoils	156	abcdefgabcdefgabcdefg	antiparallel
A0A0B4J293	Paircoil	25	gabcgabcdefgabcdefgabcdefgabcdefgabcdefg	trimer
A0A0B4J293	Paircoil	66	defgabcdefgabcdefgabcdefgabc	trimer
A0A0B4J2D5	Marcoil	156	efgabcdefgabc	NA
A0A0B4J2D5	Ncoils	103	abcdefgabcdefgabcdefgefg	antiparallel
A0A0B4J2D5	Paircoil	98	cdefgabcdefgabcdefgabcdefgabcdefgabc	antiparallel
A0A0B4J2D5	Paircoil	209	efgabcdefgabcdefgabcdefgabcdefg	trimer
A0A0B4J2E5	Marcoil	231	fgabcdefgabcdefgabcdefgabcdefgabcdefgabcdef	tetramer
A0A0B4J2E5	Marcoil	749	gabcdefgabcdefgabcdefgabcdefgabcd	trimer
A0A0B4J2E5	Marcoil	832	bcdefgabcdefgabcdefgabcdefgabcd	antiparallel
A0A0B4J2E5	Ncoils	229	aabcaabcdefgabcdefgabcdefgefgfgg	tetramer
A0A0B4J2E5	Ncoils	580	abcdefgabcdefgabcdefgabcdefg	parallel
A0A0B4J2E5	Ncoils	640	abcdefgabcdefgabcdefgabcdefgabcdefg	parallel
A0A0B4J2E5	Ncoils	750	abcdefgabcdefgabcdefgdefgabcdefgabcdefg	trimer
A0A0B4J2E5	Ncoils	845	abcdefgabcdefgabcdefg	tetramer
A0A0B4J2E5	Paircoil	230	bcdabcdefgabcdefgabcdefgabcdefgab	tetramer
A0A0B4J2E5	Paircoil	580	defgabcdefgabcdefgabcdefgabcdefga	trimer
A0A0B4J2E5	Paircoil	748	fgabcdefgabcdefgabcdefgabcdefgabcde	trimer
A0A0B4J2F0	Marcoil	25	abcdafgabcdefgabcdefgabcdefgab	parallel
A0A0B4J2F0	Ncoils	29	abcabcdefgabcdefgabcdefgg	parallel
A0A0B4J2F2	Marcoil	58	abcdefgabcdefgabcde	tetramer
A0A0B4J2F2	Marcoil	583	abcdefgabc	NA
A0A0B4J2F2	Marcoil	650	dabcdefgabcde	NA
A0A0B4J2F2	Ncoils	41	abcdefgabcdefgabcabcdefgabcdefgabcdefg	trimer
A0A0B4J2F2	Ncoils	147	abcdefgabcdefgabcdefg	parallel
A0A0B4J2F2	Ncoils	331	abcdefgabcdefgabcdefg	trimer
A0A0B4J2F2	Ncoils	444	abcdefgabcdefgabcdefg	trimer
A0A0B4J2F2	Ncoils	576	abcdefgabcdefgabcdefgabcdefg	parallel
A0A0B4J2F2	Paircoil	45	bcdefgabcdefgabcdefgabcdefgabcdefgabcde	parallel
A0A0B4J2F2	Paircoil	98	abcdefgabcdefgabcdefgabcdefgabcdefga	trimer
A0A0B4J2F2	Paircoil	298	abcdefgabcdefgabcdefgabcdefgabcdefgabcd	trimer
A0A0B4J2F2	Paircoil	571	cdefgabcdefgabcdefgabcdefgabcdefgabcde	parallel
A0A0C4DFX4	Marcoil	59	defgabcdefgabcdefgabcdefgabcdefgabcdefgabcdef	tetramer
A0A0C4DFX4	Marcoil	133	defgabcdefgabcdefgabcdefgabcdefgabcdefgabcdefgabcdefgabcdefgabcdefgabcdefgabcdefgabcdefgabcdefgabcdefgabcd	trimer
A0A0C4DFX4	Marcoil	260	abcdefgabcdefgabcdefgabcdefgabcdefgabcdefgabcdefgabcdefgabcde	trimer
A0A0C4DFX4	Marcoil	377	bcdefgabcdefgabcdefgabcdefgabcdefgabcdefgabcdefgabcdefgabcdefg	trimer
A0A0C4DFX4	Marcoil	464	abcdefgabcdefgabcdefgabcdefgabcdefgabcdefgabcdefgabcdefgabcdefgabcdefgabcdefgabcdefg	trimer
A0A0C4DFX4	Marcoil	1709	abcdefgabcdefgabcdefgabcdef	trimer
A0A0C4DFX4	Marcoil	1786	efgabcdefgabc	NA
A0A0C4DFX4	Marcoil	1867	gabcdefgabcdefg	parallel
A0A0C4DFX4	Marcoil	1993	abcdefgabcdefg	antiparallel
A0A0C4DFX4	Marcoil	2047	fgabbcdefgabcdefgabcdefgabcdefgabcdefgabcdefgabcdefga	trimer
A0A0C4DFX4	Marcoil	2106	cdefgabcdefgabcdefgabcdefgabcdefgabcdefgfgabcdefgabcdefgabcdefgabcdefgabcdefgabcde	antiparallel
A0A0C4DFX4	Marcoil	2582	fgabcdefgabd	NA
A0A0C4DFX4	Marcoil	2889	abcdefgabc	NA
A0A0C4DFX4	Marcoil	2991	gabcdefgabcdefg	parallel
A0A0C4DFX4	Ncoils	60	abcdefgabcdabcdababcdefgabcdefgabcdefgg	parallel
A0A0C4DFX4	Ncoils	139	abcdaabcabcaabcdefgabcdefgabcdefgabcdefgefgdefg	antiparallel
A0A0C4DFX4	Ncoils	187	abcdeaabcdefgabcdefgabcdefgfgcdefgabcdefgabcdefg	trimer
A0A0C4DFX4	Ncoils	263	abcdefgabcdefgabcdabcdabcabcdefgabcdefgabcdefgabcdefgdefg	trimer
A0A0C4DFX4	Ncoils	377	abcdabcabcdefgabcdefgabcdefgefgabcabcdefgabcdefgabcdefg	trimer
A0A0C4DFX4	Ncoils	471	abcdefgabcdefgabcdefgabcdefggabcdeabcdefgabcdefgabcdefgfgfgdefgabcdefg	trimer
A0A0C4DFX4	Ncoils	718	abcdefgabcdefgabcdefggabcdefg	antiparallel
A0A0C4DFX4	Ncoils	922	abcdefgabcdefgabcdefg	trimer
A0A0C4DFX4	Ncoils	1709	abcdefgabcdefgabcdefgcdefg	parallel
A0A0C4DFX4	Ncoils	1861	abcdefgabcdefgabcdefg	parallel
A0A0C4DFX4	Ncoils	1911	abcdefgabcdefgabcdefg	tetramer
A0A0C4DFX4	Ncoils	1986	abcdefgabcdefgabcdefgfgabcdefg	antiparallel
A0A0C4DFX4	Ncoils	2050	abcdefgabcdefgabcdefgabcdefabcdefgabcdefgabcdefgg	trimer
A0A0C4DFX4	Ncoils	2111	abcdefgabcdefgabcdefgabcdefgbabcdefgaabcdefgabcdefgabcdefgabcdefgabcdefgefg	tetramer
A0A0C4DFX4	Ncoils	2215	abcdefgabcdefgabcdefg	trimer
A0A0C4DFX4	Ncoils	2570	abcdefgabcdefgabcdefgefgabcdefg	antiparallel
A0A0C4DFX4	Ncoils	2992	abcdefgabcdefgabcdefg	trimer
A0A0C4DFX4	Paircoil	69	gabcdefgabcdefgabcdefgabcdefgabefgaba	trimer
A0A0C4DFX4	Paircoil	130	fgabcdefgadefgabcdefgabcdefgabcdefgabcdefgabcdefgabcdefgabcdefgabcdefgabcdefgabcdefgabcdefgabcdefgabcdefg	trimer
A0A0C4DFX4	Paircoil	273	gabcdefgabcdefgabcdefgabcdefgabcdefgabc	trimer
A0A0C4DFX4	Paircoil	378	bcdefgabcdefgbcdefgabcdefgabcdefgabcdefgabcdefgabcdefgabcdef	trimer
A0A0C4DFX4	Paircoil	471	abcdefgabcdefgabcdefgabcdefgabcefgabcdefgabcdefgabcdefgfbcgabcd	trimer
A0A0C4DFX4	Paircoil	606	cdefgabcdefgabcdefgabcdefgabcdefgabcd	trimer
A0A0C4DFX4	Paircoil	725	defgabcdefgabcdefgabcdefgabcde	trimer
A0A0C4DFX4	Paircoil	854	abcdefgabcdefgabcdefgabcdefgab	parallel
A0A0C4DFX4	Paircoil	1707	fgabcdefgabcdefgabcdefgabcdefgab	antiparallel
A0A0C4DFX4	Paircoil	1977	fgabcdefgabcdefgabcdefgabcdefgabcdefgababcdefgcdefg	trimer
A0A0C4DFX4	Paircoil	2050	bcdefgabbcdefgabcdefgabcdefgabcdefgabcdefgabdefggab	trimer
A0A0C4DFX4	Paircoil	2135	efgabgaecdefgabcdefgabcdefgabcdefgabcdefgabcd	parallel
A0A0C4DFX4	Paircoil	2886	efgabcdefgabcdefgabcdefgabcdefgabcde	antiparallel
A0A0C4DH28	Ncoils	86	abcdefgabcdefgabcdefg	trimer
A0A0C4DH28	Paircoil	15	dbcdefgabcdefgabcdefgabcdefgabcg	trimer
A0A0C4DH30	Ncoils	90	abcdefgabcdefgabcdefg	tetramer
A0A0C4DH30	Paircoil	81	cdefgabcdefgabcdefgabcdefgabcd	tetramer
A0A0C4DH32	Paircoil	80	bcdefgabcdefgabcdefgabcdefgabc	antiparallel
A0A0C4DH34	Paircoil	83	gabcdefgabcdefgabcdefgabcdefga	antiparallel
A0A0C4DH38	Ncoils	11	abcdefgabcdefgabcdefg	tetramer
A0A0C4DH41	Paircoil	84	gabcdefgabcdefgabcdefgabcdefga	antiparallel
A0A0C4DH42	Paircoil	79	bcdefgabcdefgabcdefgabcdefgabc	tetramer
A0A0D9SF12	Marcoil	67	bcdefgabcdefgabcdefgabcdefgabcdefgabcdefg	trimer
A0A0D9SF12	Ncoils	68	abcdeabcdefgabcdefgabcdefgabcdefgabcdefg	trimer
A0A0D9SF12	Paircoil	67	bcdefgabcdefgabcdefgabcdefgabcdefgabcdefgabcd	trimer
A0A0D9SFI3	Marcoil	81	cdefgabcdefgabcdefgabc	parallel
A0A0D9SFI3	Ncoils	79	abcdefgabcdefgabcdefg	parallel
A0A0D9SFI3	Paircoil	3	fefgabcdefgabcdefgabcdefgabcdefgabcdef	trimer
A0A0D9SFI3	Paircoil	47	efgabcdefgabcdefgabcdefgabcdef	trimer
A0A0D9SG24	Marcoil	15	defgabcdefgabcdefgabcd	parallel
A0A0D9SG24	Ncoils	12	abcdefgabcdefgabcdefg	parallel
A0A0D9SG52	Marcoil	71	fgabcdefgabcdefgabcdefdefcd	parallel
A0A0D9SG52	Ncoils	61	abcdefgabcdefgabcdeabcdefgabcdefgabcdefgabcdefg	antiparallel
A0A0D9SG52	Paircoil	60	bcdefgabcdefgabcdefgabcdefgabcdefgabcdefgabcdefgabcdefgabc	parallel
A0A0G2JKD1	Paircoil	416	bcdefgabcdefgabcdefgabcdefgabcdefgabcdefgabc	trimer
A0A0G2JL52	Marcoil	69	fgabcdefgabcdefgabcdefgabcdefgabcdefg	parallel
A0A0G2JL52	Marcoil	707	gabcdefgab	NA
A0A0G2JL52	Marcoil	925	gabcdefgabcdefgabcdefgabcdefgabcdefgabcd	antiparallel
A0A0G2JL52	Marcoil	1017	fgabcdefgabcdefgabcdefgabcdefgabcdefgabcdefgabcdefgabcdefgabcdefgabcde	trimer
A0A0G2JL52	Ncoils	67	abababcdefgabcdefgabcdefgabcdefg	parallel
A0A0G2JL52	Ncoils	234	abcdefgabcdefgabcdefg	antiparallel
A0A0G2JL52	Ncoils	507	abcdefgabcdefgabcdefg	antiparallel
A0A0G2JL52	Ncoils	818	abcdefgabcdefgabcdefg	parallel
A0A0G2JL52	Ncoils	926	abcdefgabcabcdefgabcdefgabcdefg	tetramer
A0A0G2JL52	Ncoils	1026	abcdefgabcdefgabcdefg	trimer
A0A0G2JL52	Ncoils	1054	abcdefgabcdefgabcdefgabcdefgefg	trimer
A0A0G2JL52	Paircoil	69	fgabcdefgabcdefgabcdefgabcdefg	parallel
A0A0G2JL52	Paircoil	296	abcdefgabcdefgabcdefgabcdefgab	parallel
A0A0G2JL52	Paircoil	928	cdefgabcdefgabcdefgabcdefgabc	antiparallel
A0A0G2JL52	Paircoil	1049	cdefgabcdefgabcdefgabcdefgabcdefgabc	trimer
A0A0G2JLG4	Ncoils	1	abcdefgabcdefgabcdefg	antiparallel
A0A0G2JLW4	Marcoil	96	cdefgabcdefgabcdefgab	trimer
A0A0G2JLW4	Ncoils	87	abcabcdabcdefgabcdefgabcdefgabcdefg	trimer
A0A0G2JMD5	Marcoil	273	defgabcdefgabcdefgabc	trimer
A0A0G2JMD5	Ncoils	270	abcabcdefgabcdefgabcdefgg	trimer
A0A0G2JMD5	Ncoils	387	abcdefgabcdefgabcdefg	antiparallel
A0A0G2JMH6	Ncoils	76	abcdeabcdefgabcdefgabcdefgfg	antiparallel
A0A0G2JMH6	Paircoil	72	bcfgabcdefgabcdefgabcdefgabcdefgab	trimer
A0A0G2JMM0	Paircoil	154	abcdefgabcdefgabcdefgabcdefgabcdefgabcd	tetramer
A0A0G2JMP0	Ncoils	211	abcdefgabcdefgabcdefgabcdefg	trimer
A0A0G2JMP0	Ncoils	293	abcdefgabcdefgabcdefg	antiparallel
A0A0G2JMS6	Marcoil	975	cdefgabcdefgabcg	parallel
A0A0G2JMS6	Marcoil	1129	abcdefgabcdefgabcdefgabcdefgabcdabcdefg	parallel
A0A0G2JMS6	Marcoil	1361	defgabcdefgabcdefgabcd	trimer
A0A0G2JMS6	Ncoils	88	abcdefgabcdefgabcdefgabcdefg	tetramer
A0A0G2JMS6	Ncoils	255	abcdefgabcdefgabcdefg	trimer
A0A0G2JMS6	Ncoils	805	abcdefgabcdefgabcdefgabcdefgabcdefg	trimer
A0A0G2JMS6	Ncoils	977	abcdefgabcdefgabcdefg	tetramer
A0A0G2JMS6	Ncoils	1129	abcdefgabcdefgabcdefgabcdefgdefgabcdefg	parallel
A0A0G2JMS6	Ncoils	1362	abcabcdefgabcdefgabcdefg	trimer
A0A0G2JMS6	Paircoil	28	bcdefgabcdefgabcdefgabcdefgabc	tetramer
A0A0G2JMS6	Paircoil	810	fgabcdefgabcdefgabcdefgabcdefga	trimer
A0A0G2JMS6	Paircoil	959	ebcdefgabcdefgabcdefgabcdefgabcdef	parallel
A0A0G2JMS6	Paircoil	1030	defgabcdefgabcdefgabcdefgabcdefgab	trimer
A0A0G2JMS6	Paircoil	1119	efgabcdefgabcdefgabcdefgabcdefgabcdefgabcdefgabcde	trimer
A0A0G2JMS6	Paircoil	1243	bcdefgabcdefgabcdefgabcdefgabcdefgabcdef	tetramer
A0A0G2JMZ2	Marcoil	128	fgabcdefga	NA
A0A0G2JMZ2	Marcoil	161	fgabcdefgabcdefgabcdefgabcd	antiparallel
A0A0G2JMZ2	Marcoil	1186	defgabcdefgabcdefgab	antiparallel
A0A0G2JMZ2	Marcoil	1267	cdefgabcdefgabcdefgabcdefg	antiparallel
A0A0G2JMZ2	Marcoil	1524	afgabcdefgabcdefgabcdefgabcdefgabcdefgabcdefgabcgab	trimer
A0A0G2JMZ2	Ncoils	163	abcdefgabcdefgabcdefg	parallel
A0A0G2JMZ2	Ncoils	887	abcdefgabcdefgabcdefg	trimer
A0A0G2JMZ2	Ncoils	1180	abcabcdefgabcdefgabcdefgdefg	trimer
A0A0G2JMZ2	Ncoils	1265	abcdefgabcdefgabcdefgabcdefgefgabcdefg	antiparallel
A0A0G2JMZ2	Ncoils	1380	abcdefabcdefgabcdefgabcdefg	antiparallel
A0A0G2JMZ2	Ncoils	1534	abcdefgabcdefgabcdefgabcdefgabcdefgcdefg	trimer
A0A0G2JMZ2	Ncoils	1657	abcdeabcdefgabcdefgabcdefg	trimer
A0A0G2JMZ2	Paircoil	898	efgabcdefgabcdefgabcdefgabcdef	trimer
A0A0G2JMZ2	Paircoil	1173	efgabcdefgabcdefgabcdefgabcdefgabc	trimer
A0A0G2JMZ2	Paircoil	1267	cdefgabcdefgabcdefgabcdefgabcd	antiparallel
A0A0G2JMZ2	Paircoil	1379	abcdefgabcdefgabcdefgabcdefgab	trimer
A0A0G2JMZ2	Paircoil	1506	gabcdefgabcdefgabcdefgabcdefgabcefgabcdefgabcdefgabcdefgabcdefgabcda	trimer
A0A0G2JN01	Paircoil	154	abcdefgabcdefgabcdefgabcdefgabcdefgabcd	tetramer
A0A0G2JN53	Marcoil	1	abcdefgabcdefgabcdefgabcdefgabcdefgabcdefgabcdefgabcdefgabcdefga	trimer
A0A0G2JN53	Ncoils	15	abcdefgabcdefgabcdefgabcdefgabcdefgabcdefgabcdefg	parallel
A0A0G2JN53	Paircoil	9	bcdefgabcdefgabcdefgabcdefgabcdefgabcdefgabcdefgabcdefg	parallel
A0A0G2JND7	Ncoils	1	abcdefgabcdefgabcdefg	antiparallel
A0A0G2JNH3	Ncoils	291	abcdefgabcdefgabcdefg	antiparallel
A0A0G2JNJ9	Paircoil	16	efgabcdefgabcdefgabcdefgabcd	trimer
A0A0G2JNQ3	Marcoil	170	efgabcdefgabcdefgabcdefgabcdefgabcdefgabcdefgabcdefgabcdefgabcdefgabcdefgabcdefg	trimer
A0A0G2JNQ3	Marcoil	258	cdefgabcdefgabcdefgabcdefgabcde	trimer
A0A0G2JNQ3	Ncoils	170	abcabcdefgabcdefgabcdefgabcdefgabcdefgabcdefgabcdefgfggfgdefgcdefgdefgfgfgabcdefg	trimer
A0A0G2JNQ3	Ncoils	259	aabcabcdefgabcdefgabcdefgabcdefg	trimer
A0A0G2JNQ3	Paircoil	58	fgabcdefgabcdefgabcdefgabcdefg	antiparallel
A0A0G2JNQ3	Paircoil	161	fgefgaecdebcdbcdefgabcdefgabcdefgabcdefgabcdefgabcdefgabcdefgabcdefgabcdedefgabcffgabcdefgab	trimer
A0A0G2JNQ3	Paircoil	254	fgabcdefgabcdefgabcdefgabcdefgabcdefgabc	trimer
A0A0G2JP20	Marcoil	279	gabcdefgabcdef	tetramer
A0A0G2JP20	Marcoil	435	fgabcdefgabcde	trimer
A0A0G2JP20	Paircoil	256	efgabcdefgabcdefgabcdefgabcdefgabcdefcdefgabcdefga	parallel
A0A0G2JPB7	Marcoil	225	defgabcdefgabcdefgabcdef	parallel
A0A0G2JPB7	Paircoil	300	cdefgabcdefgabcdefgabcdefgabcdefg	parallel
A0A0G2JPF8	Marcoil	170	efgabcdefgabcdefgabcdefgabcdefgabcdefgabcdefgabcdefgabcdefgabcdefgabcdefg	trimer
A0A0G2JPF8	Marcoil	257	bcdefgabcdefgabcdefgabcdefgabcdefga	trimer
A0A0G2JPF8	Ncoils	170	abcabcdefgabcdefgabcdefgabcdefgabcdefgdefgabcdefgcdefgabcdefgfgabcdefgfg	trimer
A0A0G2JPF8	Ncoils	260	abcabcdefgabcdefgabcdefgabcdefg	trimer
A0A0G2JPF8	Paircoil	161	fgefgaecdebcdbcdefgabcdefgabcdefgabcdefgabcdefgabcdefgabcdefgabcdefgfgabcdefgabcbcdefgdefg	trimer
A0A0G2JPF8	Paircoil	256	abcdefgabcdefgabcdefgabcdefgabcdefgabc	trimer
A0A0G2JPQ2	Marcoil	10	cdefgabcdefge	NA
A0A0G2JPQ2	Marcoil	81	gabcdbcdefgabcdefc	trimer
A0A0G2JPQ2	Marcoil	121	efgabcdefgabcdef	trimer
A0A0G2JPQ2	Marcoil	609	cdefgabcdefgabcdefgabcdefgab	antiparallel
A0A0G2JPQ2	Marcoil	654	cdefgabcdefgabcdefgabcdefg	parallel
A0A0G2JPQ2	Marcoil	997	fgabcdefgabcdefgabcdefgabcdefgabcdefgabcdefgabcdefgab	trimer
A0A0G2JPQ2	Ncoils	1	abcabcdefgabcdefgabcdefgabcdefg	trimer
A0A0G2JPQ2	Ncoils	68	abcdefgabcdefgabcdefgabcdefgabcdefg	parallel
A0A0G2JPQ2	Ncoils	120	abcdefgabcdefgabcdefgdefg	trimer
A0A0G2JPQ2	Ncoils	330	abcdefgabcdefgabcdefg	antiparallel
A0A0G2JPQ2	Ncoils	518	abcdefgabcdefgabcdefg	antiparallel
A0A0G2JPQ2	Ncoils	599	abcdefgabcdeabcdefgabcdefgabcdefgefgdefg	trimer
A0A0G2JPQ2	Ncoils	652	abcdefgabcdefgabcdefgabcdefg	parallel
A0A0G2JPQ2	Ncoils	850	abcdefgabcdefgabcdefg	trimer
A0A0G2JPQ2	Ncoils	1006	abcdefgabcdefgabcdefgabcdefgdefgabcdefgefg	trimer
A0A0G2JPQ2	Paircoil	10	cabcdefgabcdefgabcdefgabcdefgabc	parallel
A0A0G2JPQ2	Paircoil	45	defgabcdefgabcdefgabcdgabcdefgabcdefgabcdefgabcdefgabcdefgab	parallel
A0A0G2JPQ2	Paircoil	118	fgabcdefgabcdefgabcdefgabcdefgabcdef	trimer
A0A0G2JPQ2	Paircoil	516	fgabcdefgabcdefgabcdefgabcdefgab	antiparallel
A0A0G2JPQ2	Paircoil	580	cdefgabcdefgabcdefgabcdefgabcddefgabcdefgabcdefgabcdefgabcd	trimer
A0A0G2JPQ2	Paircoil	801	fgabcdefgabcdefgabcdefgabcdefga	parallel
A0A0G2JPQ2	Paircoil	842	abcdefgabcdefgabcdefgabcdefgabcd	parallel
A0A0G2JPQ2	Paircoil	996	efgabcdefgabcdefgabcdefgabcdefgabcdefgabcde	trimer
A0A0G2JQZ4	Ncoils	130	abcdefgabcdefgabcdefg	trimer
A0A0G2JS52	Marcoil	1	bbcdefgabcdefgabfgabcdefgabc	trimer
A0A0G2JS52	Marcoil	698	abcdefgabcdefgabcdefgabcdefgabcdefgabcdefgabcdefgabcdefgabcdefgabcdefgabcdefgabcdefgabcd	tetramer
A0A0G2JS52	Marcoil	799	abcdefgabcdefgabcdefgabcdefgab	parallel
A0A0G2JS52	Ncoils	2	abcdefgabcdefgabcdefgg	antiparallel
A0A0G2JS52	Ncoils	78	abcdefgabcdefgabcdefgabcdefg	parallel
A0A0G2JS52	Ncoils	281	abcdefgabcdefgabcdefg	trimer
A0A0G2JS52	Ncoils	461	abcdefgabcdefgabcdefg	tetramer
A0A0G2JS52	Ncoils	698	abcaabcabcdefgabcdefgabcdefgabcdefgabcdefgabcdefgabcdefgabcdefgabcdefgabcdefgabcdefg	tetramer
A0A0G2JS52	Paircoil	62	bcdefgefgaabcdefgabcdefgabcdefgabcdefgabcd	tetramer
A0A0G2JS52	Paircoil	699	bcdefgabcdefgabcdefgabcdefgabcdefgabcdefgabcdefgabcdefgabcdefgabcdefgabcdefgabcdefgabc	tetramer
A0A0J9YVX5	Marcoil	174	defgabcdefgabcdefgabcdefgabcdefgfgabcdef	antiparallel
A0A0J9YVX5	Ncoils	171	abcdefgabcdefgabcabcdefgabcdefgabcdefgbcdefgabcdefg	trimer
A0A0J9YVX5	Paircoil	94	gabgabcgabcdefgabcdefgabcdefgabcdefgabgab	antiparallel
A0A0J9YVX5	Paircoil	168	efgabcdefgabcdefgabcdefgabcdefgefgabcdefgabdefgabcdefgabcdefgabcd	antiparallel
A0A0J9YWL9	Marcoil	68	gabcdefgabcdefgabcdefgabcdefgabcdefgabcdefgabcdefgabcdefgabcdefgabcdefgabcdefgabcdefgabcde	tetramer
A0A0J9YWL9	Marcoil	931	efgabcdefgabcdeefgb	trimer
A0A0J9YWL9	Ncoils	93	abcdabcdefgabcdefgabcdefgabcdefgabcdefgabcdefgabcdefgabcdefg	trimer
A0A0J9YWL9	Ncoils	926	aaabcdefgabcdefgabcdefg	antiparallel
A0A0J9YWL9	Paircoil	70	bcdefgabcdefgabcdefgabcdefgabcdefgabcdefgabcdefgabcdefgabcdefgabcdefgabcdefgabcdefgabcd	tetramer
A0A0J9YWU9	Paircoil	84	gabcdefgabcdefgabcdefgabcdefga	antiparallel
A0A0J9YX57	Marcoil	196	abcdefgabcdefgabcdefgabcf	antiparallel
A0A0J9YX57	Ncoils	196	abcdefgabcdefgabcdefg	antiparallel
A0A0J9YX57	Ncoils	362	abcdefgabcdefgabcdefg	trimer
A0A0J9YX57	Paircoil	29	cdefgabcdefgabcdefgabcdefgabcde	trimer
A0A0J9YX94	Marcoil	44	cdefgabcdefgabcdefgabcdefga	antiparallel
A0A0J9YX94	Marcoil	288	defgabcdefgabc	antiparallel
A0A0J9YX94	Marcoil	395	bcdefgabcdef	NA
A0A0J9YX94	Ncoils	273	abcdefgabcdefgabcdefgcdefgabcdefg	trimer
A0A0J9YX94	Ncoils	351	abcdefgabcdefgabcdefg	tetramer
A0A0J9YX94	Ncoils	416	abcdefgabcdefgabcdefg	trimer
A0A0J9YX94	Paircoil	42	abcdefgabcdefgabcdefgabcdefgabcde	antiparallel
A0A0J9YXQ4	Marcoil	539	gabcdefgab	NA
A0A0J9YXQ4	Ncoils	341	abcdefgabcdefgabcdefgdefg	trimer
A0A0J9YXQ4	Ncoils	419	abcdefgabcdefgabcdefg	tetramer
A0A0J9YXQ4	Ncoils	533	abcdefgabcdefgabcdefg	trimer
A0A0J9YXQ4	Paircoil	48	gabcdefgabcdefgabcdefgabcdefga	trimer
A0A0J9YXX1	Ncoils	11	abcdefgabcdefgabcdefg	tetramer
A0A0J9YY54	Marcoil	68	gabcdefgabcdefgabcdefgabcdefgabcdefgabcdefgabcdefgabcdefgabcdefgabcdefgabcdefgabcdefgabcd	antiparallel
A0A0J9YY54	Ncoils	76	abcdefgabcdefgabcdefgabcdefgabcdefgabcdefgabcdefgabcdefgabcdefgabcdefgabcdefg	antiparallel
A0A0J9YY54	Ncoils	588	abcdefgabcdefgabcdefg	tetramer
A0A0J9YY54	Paircoil	66	efgabcdefgabcdefgabcdefgabcdefgabcdefgabcdefgabcdefgabcdefgabcdefgabcdefgabcdefgabcdefg	antiparallel
A0A0J9YY99	Paircoil	80	bcdefgabcdefgabcdefgabcdefgabc	tetramer
A0A0J9YYC4	Marcoil	97	cdefgabcde	NA
A0A0J9YYC4	Ncoils	9	abcdefgabcdefgabcdefg	trimer
A0A0J9YYD9	Marcoil	147	gabcdefgabcdefgabcdefgabcdefgabcdefgab	tetramer
A0A0J9YYD9	Ncoils	155	abcdefgabcdefgabcdefgabcdefg	tetramer
A0A0J9YYD9	Paircoil	155	abcdefgabcdefgabcdefgabcdefgab	tetramer
A0A0K0K1G6	Paircoil	73	efgabcdefgabcdefgabcdefgabcdefga	tetramer
A0A0M3HER8	Marcoil	16	bcdefgabcdefgabcd	tetramer
A0A0M3HER8	Marcoil	73	defgabcdefgabcdefgabcdefgabcdefgabcdefgabcdefgabcdefgabcdefgabcdefgabcdefga	trimer
A0A0M3HER8	Marcoil	155	defgabcdefgabcdefgabcdefgabcdefgabcdefgabcdefgabcdefgabcdefgabcdefgabcdefgabcdefgabcdefgabcdefgabcdefgabcdefgabcdefgabcdefgabcdefgabcdefgabcdefgabcdefgabcdefgabcdefgabcdefgabcdefgabcdefgabcdefgabcdefgabcdefgabcdefgabcdefgabcdefgabgabcdefgabcdefgabcdefgabcdefgabcdefgabcdefgabcdefgabcdefgabcabcdefgabcdefgabcdefg	tetramer
A0A0M3HER8	Ncoils	12	abcabcdefgabcdefgabcdefg	tetramer
A0A0M3HER8	Ncoils	77	abcdefgabcdefgabcdefgabcdefgabcdefgabcdefgabcdefgdefgabcdefgabcdefg	trimer
A0A0M3HER8	Ncoils	159	abcdefgabcdefgabcdefgdefgabcabcdefgabcdefgabcdefgabcdefgabcdefggabcabcdabcdefgabcabcabcdefgabcdefgabcdefgabcdefgabcdefggabcabcdabcdefgabcdefgabcdefgabcdefgabcdefgabcdefgabcdefgefgfgabcabcdefgabcdefgabcdefgabcdefgfgabcdefgabcdefgefgefgcabcdefgabcdefgabcdefgbcdefgabcdefgefg	parallel
A0A0M3HER8	Ncoils	432	abcabcabcdefgabcdefgabcdefgefgfg	tetramer
A0A0M3HER8	Paircoil	67	efgabcdefgabcdefgabcdefgabcdefgabcdefgabcdefgabcdefgabcdebcdefgabcdefgabcdefgabc	trimer
A0A0M3HER8	Paircoil	157	fgabcdefgabcdefgabcdefgabcdefgabcdefgabcdeefgabcdefgabcdefgabcdefgabcdefgabcdefgabcdefgabcefgabcdefgabcdefgabcdefgabcdefgaabcdefgabcdefgabcdefgabcdefgabcdefgabcdefgabcdefgabcdefgabcdef	parallel
A0A0M3HER8	Paircoil	342	gabcdefefgabcdefgabcdefgabcdefgabcdefgabcdefgabcdefgabcdefgabcdefcdefabcdefabcdefgabcdefg	trimer
A0A0M3HER8	Paircoil	432	bcdefgabcdefgabcdefgabcdefgabcde	tetramer
A0A0U1RQE8	Marcoil	61	abcdefgabcdefgabcdefgabcdefgabcd	antiparallel
A0A0U1RQE8	Ncoils	61	abcdefgabcdefgabcdefg	antiparallel
A0A0U1RQE8	Ncoils	89	abcdefgabcdefgabcdefg	parallel
A0A0U1RQE8	Paircoil	83	bcdefgabcdefgabcdefgabcdefgabcdefgabcdefgabcdefgaabcdefgabcdefgabcd	tetramer
A0A0U1RQE8	Paircoil	170	gabcdefgabcdefgabcdefgabcdefga	parallel
A0A0U1RQG5	Marcoil	60	bcdefgabcdefgabcgebcdefgabcdefgabcdefgabcdefgabcdefgabcdefga	antiparallel
A0A0U1RQG5	Marcoil	206	fgabefgabcdefgaabcdefgabcdefgabcdefgabcdefgabcdefgabcdefgabcdefgabcdefgabcdefgabcdefgabcdefgabcdefgabcdefgabcdefgabcefg	antiparallel
A0A0U1RQG5	Ncoils	73	abcdefgabcaabcdefgabcdefgabcdefgfgggfgefgfgefg	antiparallel
A0A0U1RQG5	Ncoils	206	abcdefgabcdefgabcdefg	trimer
A0A0U1RQG5	Ncoils	236	abcabcdefgabcdefgabcdefgdefgabcdefg	antiparallel
A0A0U1RQG5	Ncoils	284	abcdefgabcdefgabcdefabcdefgabcdefgabcdefg	antiparallel
A0A0U1RQG5	Paircoil	70	efgabcdbbcdefgabcdefgabcdefgabcdefgabcbcdefgabcfcd	trimer
A0A0U1RQG5	Paircoil	284	fbcdefgabcdefgabcdefgabcdefgabcdefgabcefg	antiparallel
A0A0U1RQI7	Marcoil	3	bcdefgabcdefgabcdefgabcdefg	trimer
A0A0U1RQI7	Ncoils	2	abcdabcabcdefgabcdefgabcdefg	trimer
A0A0U1RQI7	Ncoils	131	abcdefgabcdefgabcdefg	trimer
A0A0U1RQI7	Paircoil	1	gabcdefgabcdefgabcdefgabcdefg	trimer
A0A0U1RQK1	Marcoil	115	gabcdefgabc	NA
A0A0U1RQK1	Ncoils	334	abcdefgabcdefgabcdefg	antiparallel
A0A0U1RQK1	Ncoils	418	abcdefgabcdefgabcdefg	antiparallel
A0A0U1RQV5	Ncoils	60	abcdefgabcdefgabcdefg	tetramer
A0A0U1RR11	Paircoil	95	cdefgabcdefgabcdefgabcdefgabcd	antiparallel
A0A0U1RR37	Marcoil	18	abcdefgabcdef	NA
A0A0U1RR37	Marcoil	145	fgabcdefgabcde	trimer
A0A0U1RR37	Ncoils	10	aabcdefgabcdefgabcdefg	parallel
A0A0U1RR37	Paircoil	2	abcdefgabcdefgabcdefgabcdefgab	antiparallel
A0A0U1RRI6	Ncoils	9	abcdefgabcdefgabcdefg	antiparallel
A0A0U1RRI6	Paircoil	110	cdefgabcdefgabcdefgabcdefgabcd	antiparallel
A0A0X1KG70	Ncoils	211	abcdefgabcdefgabcdefgabcdefg	trimer
A0A0X1KG70	Ncoils	293	abcdefgabcdefgabcdefg	antiparallel
A0A0X1KG70	Paircoil	211	abcdefgabcdefgabcdefgabcdefgabcd	trimer
A0A126GWI2	Marcoil	293	abcdefgabcdefga	tetramer
A0A126GWI2	Ncoils	289	abcdefgabcdefgabcdefg	antiparallel
A0A140T8X8	Paircoil	446	bcdefgabcdefgabcdefgabcdefgabcdefgabcdefgabc	trimer
A0A140TA35	Marcoil	69	fgabcdefgabcdefgabcdefgabcdefgabcdefg	parallel
A0A140TA35	Marcoil	707	gabcdefgab	NA
A0A140TA35	Marcoil	925	gabcdefgabcdefgabcdefgabcdefgabcdefgabcd	antiparallel
A0A140TA35	Marcoil	1017	fgabcdefgabcdefgabcdefgabcdefgabcdefgabcdefgabcdefgabcdefgabcdefgabcde	trimer
A0A140TA35	Ncoils	67	abababcdefgabcdefgabcdefgabcdefg	parallel
A0A140TA35	Ncoils	234	abcdefgabcdefgabcdefg	antiparallel
A0A140TA35	Ncoils	507	abcdefgabcdefgabcdefg	antiparallel
A0A140TA35	Ncoils	818	abcdefgabcdefgabcdefg	parallel
A0A140TA35	Ncoils	926	abcdefgabcabcdefgabcdefgabcdefg	tetramer
A0A140TA35	Ncoils	1026	abcdefgabcdefgabcdefg	trimer
A0A140TA35	Ncoils	1054	abcdefgabcdefgabcdefgabcdefgefg	trimer
A0A140TA35	Paircoil	69	fgabcdefgabcdefgabcdefgabcdefg	parallel
A0A140TA35	Paircoil	296	abcdefgabcdefgabcdefgabcdefgab	parallel
A0A140TA35	Paircoil	928	cdefgabcdefgabcdefgabcdefgabc	antiparallel
A0A140TA35	Paircoil	1049	cdefgabcdefgabcdefgabcdefgabcdefgabc	trimer
A0A140TA36	Marcoil	69	fgabcdefgabcdefgabcdefgabcdefgabcdefg	parallel
A0A140TA36	Marcoil	707	gabcdefgab	NA
A0A140TA36	Marcoil	925	gabcdefgabcdefgabcdefgabcdefgabcdefgabcd	antiparallel
A0A140TA36	Marcoil	1017	fgabcdefgabcdefgabcdefgabcdefgabcdefgabcdefgabcdefgabcdefgabcdefgabcde	trimer
A0A140TA36	Ncoils	67	abababcdefgabcdefgabcdefgabcdefg	parallel
A0A140TA36	Ncoils	234	abcdefgabcdefgabcdefg	antiparallel
A0A140TA36	Ncoils	507	abcdefgabcdefgabcdefg	antiparallel
A0A140TA36	Ncoils	818	abcdefgabcdefgabcdefg	parallel
A0A140TA36	Ncoils	926	abcdefgabcabcdefgabcdefgabcdefg	tetramer
A0A140TA36	Ncoils	1026	abcdefgabcdefgabcdefg	trimer
A0A140TA36	Ncoils	1054	abcdefgabcdefgabcdefgabcdefgefg	trimer
A0A140TA36	Paircoil	69	fgabcdefgabcdefgabcdefgabcdefg	parallel
A0A140TA36	Paircoil	296	abcdefgabcdefgabcdefgabcdefgab	parallel
A0A140TA36	Paircoil	928	cdefgabcdefgabcdefgabcdefgabc	antiparallel
A0A140TA36	Paircoil	1049	cdefgabcdefgabcdefgabcdefgabcdefgabc	trimer
A0A140TA62	Marcoil	94	gabcdefgabcdefgabcdefgabcdefgabcdefgabcdefgabcdeffgabcdefgabcdefgabcdefgabcdefgabcdefgabcdefgabcdefgabcdefgabcdefgabcdefgabcdefgabcdefgabcdefgabcdefgabcdefgabcdefgabcdefgabcdefgabcdefgabcdefgabcdeefgabcdefgabcdefgabcdefgabcdefgabcdefgabcdefgabcdefgabcdefgaefgabcdefgabcdefgabcdefgabcdefgabcdefgabcdefgabcdefgabcdefgab	tetramer
A0A140TA62	Ncoils	95	abcdefgabcdefgabcdefgabcdefgabcdefgabcdefgefg	parallel
A0A140TA62	Ncoils	145	abcdefgabcdefgabcdefgabcdefgabcdefgabcdefgabcdefgefgabcdabcdefgabcdefgabcdefgabcdefgabcdefgdefgabcdefgabcdefgefgg	trimer
A0A140TA62	Ncoils	260	abcdabcabcdefgabcdefgabcdefgdefgaabcdefgabcdefgabcdefgabcdefgabcdefgabcdefgabcdefgabcdefgabcdabcdefgabcdefgabcdefgabcdefgabcdefgabcdefgabcdefgabcdefg	trimer
A0A140TA62	Paircoil	87	gabcdefgabcdefgabcdefgabcdefgabcdefgabcdefgabcdefgab	trimer
A0A140TA62	Paircoil	144	gabcdefgabcdefgabcdefgabcdefgabcdefgabcdefgabcdefgabcdefgabcdefgabcdefgabcdefgabcdefgabcdefgabcdefgabcdefgabcdefgab	tetramer
A0A140TA62	Paircoil	260	defgabcdefgabcdefgabcdeffgabcdefgabcdefgabcdefgabcdefgabcdefgabcdefgabcdefgabcdefgabcdefcdefgabcdefgabcdefgabcdefgabcdefgabcdefgabcdefgabcdefgabcdefga	trimer
A0A1B0GTB2	Ncoils	2	abcdefgabcdefgabcdefg	trimer
A0A1B0GTB2	Paircoil	6	efgabcdefgabcdefgabcdefgabcdef	trimer
A0A1B0GTD5	Ncoils	8	abcdefgabcdefgabcdefgdefg	antiparallel
A0A1B0GTD5	Paircoil	1	abcdefgabcdefgabcdefgabcdefgab	antiparallel
A0A1B0GTG1	Marcoil	60	ccdefgabcdefgabcdefgabcdefgabcdefgabcdefgabcdefgabcdefgabcdefgabcdefgabbcdefgabcdefgabcdefgabcdefgabcdefgabcdefgabcdefgabcdbcdefg	antiparallel
A0A1B0GTG1	Marcoil	276	abcdefgabcdefgabcdefgabcdefgabcdefgabcdefgabcdefgabcdefgabcdefgabcdefgabcdefcdefgabcdefgabcdefgabcdefgabcdefgabcdefgabcdefgabcdefgabcdefgabcdabc	trimer
A0A1B0GTG1	Marcoil	492	cdefgabcdefgabcdef	antiparallel
A0A1B0GTG1	Ncoils	62	abcdabcdefgababcdefgabcdefgabcdefgabcdefgcdabcabcdefgabcdefgabcdefgefgdefggbcdefggabcdefgabcdefgabcdefgdefabcdefgabcdefgabcdefg	trimer
A0A1B0GTG1	Ncoils	274	abcdefgabcdefgaabcdefgabcdefgabcdefggabcdefgabcdefgabcdefgabcdefgabcdefgabcdefg	parallel
A0A1B0GTG1	Ncoils	354	abcabcdefgabcdefgabcdefgabcdefgabcdefgabcdefgdefgabcdefgabcdefg	tetramer
A0A1B0GTG1	Ncoils	483	abcdefgabcdefgabcdefg	antiparallel
A0A1B0GTG1	Paircoil	61	defgabcdefgabcdefgabcdefgabcdefgabcdef	antiparallel
A0A1B0GTG1	Paircoil	108	abcdefgabcdefgabcdefgabcdefgabcdefgabccdefgabcdefgabcdefgefgabcdefgabcdefgabcdefg	trimer
A0A1B0GTG1	Paircoil	262	cdefgabcdefgabcdcefgabcdefgabbcdefgabcdefgabcdefgabcdefgabcdefgabcdefgabcdefgabcgabcdefdabcdefgabcdefgabcdefgabcdefgabcdefgabcdefgabcdefgabcde	tetramer
A0A1B0GTH6	Ncoils	432	abcdefgabcdefgabcdefg	trimer
A0A1B0GTH6	Ncoils	553	abcdefgabcdefgabcdefg	tetramer
A0A1B0GTH6	Paircoil	115	abcdefgagabcdefgabcdefgabcdefgabcdefga	trimer
A0A1B0GTI1	Marcoil	107	defgabcdefgabcdefgabcdefgabcd	trimer
A0A1B0GTI1	Marcoil	154	fgabcdefgabcdefgabcdefgabcdefgab	trimer
A0A1B0GTI1	Ncoils	107	aaababcdefgabcdefgabcdefgcdefg	trimer
A0A1B0GTI1	Ncoils	156	abcdefgabcdefgabcdefgg	trimer
A0A1B0GTI1	Paircoil	107	defgabcdefgabcdefgabcdefgabcde	trimer
A0A1B0GTI1	Paircoil	154	fgabcdefgabcdefgabcdefgabcdefgabcd	trimer
A0A1B0GTK4	Ncoils	141	abcdefgabcdefgabcdefgdefg	antiparallel
A0A1B0GTK4	Paircoil	131	efgabcdefgabcdefgabcdefgabcdef	antiparallel
A0A1B0GTL2	Ncoils	128	abcdefgabcdefgabcdefg	trimer
A0A1B0GTQ1	Ncoils	130	abcdefgabcdefgabcdefg	trimer
A0A1B0GTQ5	Marcoil	1	bcdefgabcdefgabcdefgabcdefgabcdefgabcdefgabcdefgabcdefgabcdefgabcdefgabcdefgab	tetramer
A0A1B0GTQ5	Marcoil	126	fgabcdefga	NA
A0A1B0GTQ5	Ncoils	3	abcdabcdefgabcdefgabcdefgabcdefgabcdefgabcdefgabcdefgabcdefgabcdefg	tetramer
A0A1B0GTQ5	Ncoils	112	abcdefgababcdefgabcdefgabcdefg	trimer
A0A1B0GTQ5	Paircoil	2	cdefgabcdefgabcdefgabcdefgabcdefgabcdefgabcdefgabcdefgabcdefgabcdefgabcdefga	tetramer
A0A1B0GTQ5	Paircoil	116	cdefgabcdefgabcdefgabcdefgabcdefgabcdef	trimer
A0A1B0GTR0	Ncoils	27	abcdefgabcdefgabcdefg	antiparallel
A0A1B0GTR0	Paircoil	71	fgabcdefgabcdefgabcdefgabcdefg	trimer
A0A1B0GTR3	Marcoil	76	efgabcdefgabcdefgabcdefgabcdefgab	parallel
A0A1B0GTR3	Paircoil	81	cdefgabcdefgabcdefgabcdefgab	parallel
A0A1B0GTS1	Marcoil	173	bgabcdefgabcdefgabcdef	antiparallel
A0A1B0GTS1	Ncoils	165	abcdefgabcabcdefgabcdefgabcdefg	antiparallel
A0A1B0GTS1	Ncoils	200	abcdefgabcdefgabcdefg	antiparallel
A0A1B0GTU1	Marcoil	112	gagabcdefgabcd	trimer
A0A1B0GTU1	Marcoil	214	abcdefgabcdefgabcdefg	parallel
A0A1B0GTU1	Marcoil	303	gabcdefgabcdefgabcdefgabcdefgabcd	tetramer
A0A1B0GTU1	Marcoil	344	bcdefgabcd	NA
A0A1B0GTU1	Marcoil	355	efgabcdefgaabcdefgabcdefga	antiparallel
A0A1B0GTU1	Marcoil	393	efgabcdefgabcdefgabcdefgabcdefgabcdefgabcdefgabcdef	parallel
A0A1B0GTU1	Marcoil	470	defgabcdedefgabcd	trimer
A0A1B0GTU1	Marcoil	511	fgabcdefgabcdefgfgabcdeefgabcdefgabcdefgabcdefgabcdefgefgabcdefgabgabcdefgabcde	tetramer
A0A1B0GTU1	Ncoils	108	abcdefgabcdefgabcdefgfg	trimer
A0A1B0GTU1	Ncoils	210	abcdabcdefgabcdefgabcdefgefg	parallel
A0A1B0GTU1	Ncoils	343	abcdefgabcdefgabcdefgfgabcdefgabcdefgfgfg	trimer
A0A1B0GTU1	Ncoils	396	abcdefgabcdefgabcdefgabcdefgabcdefgabcdefg	parallel
A0A1B0GTU1	Ncoils	460	abcdefgabcaabcdefgabcdefgabcdefgg	trimer
A0A1B0GTU1	Ncoils	506	abcabcdefgabcdefgabcdefgbcdefgabcdefggabcdefgabcabcdefgabcdefgabcdefgcdefg	trimer
A0A1B0GTU1	Paircoil	205	fgabcdefgabcdefgabcdefgabcdefgabcdefgabbc	trimer
A0A1B0GTU1	Paircoil	342	gabcdefgabcdeefgabcdefgabcdefgabcdefgabcdef	trimer
A0A1B0GTU1	Paircoil	389	bbcdefgabcdefgabcdefgabcdefgabcdefgabcdefgabcdefgabcfgfgab	parallel
A0A1B0GTU1	Paircoil	460	efgabcdefgabcdefgabcdefgabcdefgabcde	trimer
A0A1B0GTU1	Paircoil	505	efgabcdefgabcdefgabcdefgabcdefgabcdefgabcdefgdefgabcdefgabcdefgabcdefgabcde	parallel
A0A1B0GTU1	Paircoil	614	efgabcdefgabcdefgabcdefgabcdefgabcd	trimer
A0A1B0GTW7	Marcoil	91	defgabcdefgabcd	antiparallel
A0A1B0GTW7	Ncoils	85	abcabcdefgabcdefgabcdefg	trimer
A0A1B0GTW7	Ncoils	635	abcabcdefgabcdefgabcdefg	antiparallel
A0A1B0GTW7	Paircoil	81	defgabcdefgabcdefgabcdefgabcde	trimer
A0A1B0GTZ2	Marcoil	11	cdefgabcdefgabcdefgabcdefgabcdefgabcdefgabcdefgabcdefgabcdefgabcdefgabcdefgabcdefgabcdefgabcdefgabcdefgabcdefgabcdefgabcdefgabcdefgabcde	parallel
A0A1B0GTZ2	Marcoil	150	fgabcdefgabcdefgabcdefgabcdefgabcdefgabcdefgabcdefgabcdefgabcdefgabab	trimer
A0A1B0GTZ2	Ncoils	16	abcabcdabcdefgabcdefgabcdefgabcdefgabcdabcdefgabcdefgabcdefgdefabcdabcabcdabcdefgabcdefgabcdefgefgdefgefgabcdefgfgabcdefg	trimer
A0A1B0GTZ2	Ncoils	152	abcabcdefgabcdefgabcdefgdefgabcdefgabcdefgcabcabcdabcdefgabcdefgabcdefggefg	tetramer
A0A1B0GTZ2	Paircoil	14	fgabcdefgabcdefgabcdefgabcdefgab	parallel
A0A1B0GTZ2	Paircoil	47	dabcdefgabcdefgabcdefgabcabcdefgabfgabcdefgabcdefgabcdefgabcdefgabcdefgabcdefgabcdef	trimer
A0A1B0GTZ2	Paircoil	152	efgabcdefgaefgabcdefgabcdefgabcdefgabcdefgabcbcdefgabcdefgabcdefgabcdefgabc	parallel
A0A1B0GU71	Marcoil	22	fgabcdefgabcd	NA
A0A1B0GU71	Marcoil	45	defgabcdefgabcdefgabcdefgabcdefgabcdefgabcdefgabcdefga	trimer
A0A1B0GU71	Ncoils	46	abcabcdefgabcdefgabcdefgabcdefgabcdefgabcdefg	trimer
A0A1B0GU71	Paircoil	44	deefgabcdefgabcdefgabcdefgabcdefgabcdefgabcdefgabcdefga	trimer
A0A1B0GUA6	Marcoil	1	efgabcdefgabcdefgabcdefgabcdefgabcdefgabcdefgabcdefgabc	parallel
A0A1B0GUA6	Ncoils	1	abcabcdefgabcdefgabcdefgabcdefgabcdefgfgcdefg	parallel
A0A1B0GUA6	Paircoil	1	efgabcdefgabcdefgabcdefgabcdefgabcdefgabcdefgabcdefgde	parallel
A0A1B0GUA7	Marcoil	44	bcdefgabcdefgabcdefgabcdefgabcgabcdefgabcdefgabcdefgabcdefgabcd	antiparallel
A0A1B0GUA7	Ncoils	50	abcdefgabcdabcdefgabcdefgabcdefgabcdefgdefgabcdefgabcdefg	parallel
A0A1B0GUA7	Paircoil	44	bcdefgabcdefgabcdefgabcdefgabcgabcdefgabcdefgabcdefgabcdefgabcde	antiparallel
A0A1B0GUA9	Marcoil	78	cdefgabcdefgab	parallel
A0A1B0GUA9	Marcoil	100	cdefgabcdefgabcdefgabcdefgababcdefgabcdefgabcdefgabcdefgabcdefgabcdefgabcdefgabcdefgabcdefgabcde	trimer
A0A1B0GUA9	Ncoils	76	abcdefgabcdefgabcdefgbcdefg	parallel
A0A1B0GUA9	Ncoils	105	abcdefgabcdefgabcdefgefabcdabcdefgabcdefgabcdefgefgbcdefgabcdefg	antiparallel
A0A1B0GUA9	Ncoils	170	abcdefgabcdefgabcdefg	trimer
A0A1B0GUA9	Paircoil	73	fgabfgabcdefgabcdefgabcdefgabcdefg	trimer
A0A1B0GUA9	Paircoil	109	bcdefgabcdefgabcdbcdefgabcdefgabcdefgabcdefgabcdefgabgabcdefgabcdefgab	trimer
A0A1B0GUC4	Marcoil	15	defgabcdefgabcdefgabcdefgabcdefgabcdefgab	parallel
A0A1B0GUC4	Ncoils	26	abcdefgabcdefgabcdefgabcdefg	trimer
A0A1B0GUC4	Paircoil	15	defgabcdefgabcdefgabcdefgabcdefgabcdefgef	parallel
A0A1B0GUI7	Ncoils	59	abcdefgabcdefgabcdefg	tetramer
A0A1B0GUJ8	Marcoil	100	cdefgabcdefgabcdefgabcdefgabcdefgab	parallel
A0A1B0GUJ8	Ncoils	57	abcdefgabcdefgabcdefg	antiparallel
A0A1B0GUJ8	Ncoils	105	abcdefgabcdefgabcdefgabcdefg	parallel
A0A1B0GUJ8	Paircoil	53	gabcdefgabcdefgabcdefgabcdefga	parallel
A0A1B0GUJ8	Paircoil	101	defgabcdefgabcdefgabcdefgabcdefgab	parallel
A0A1B0GUL7	Marcoil	25	fgabcdefgabcdefgabcdefgabcfgabcdefgabcdefgabcdefgabcdefgabcdefga	tetramer
A0A1B0GUL7	Ncoils	27	abcdefgabcdefgabcdefgabcdefgcdefgabcdefg	parallel
A0A1B0GUL7	Ncoils	378	abcdefgabcdefgabcdefg	trimer
A0A1B0GUL7	Paircoil	25	fgabcdefgabcdefgabcdefgabcdefgabcdefbcdefgabcdefgabcdefga	trimer
A0A1B0GUP9	Marcoil	35	fgabcdefgabcdefgabcdefgaefgabcde	parallel
A0A1B0GUP9	Ncoils	21	abcdefgabcdefgabcdefgfgabcdefgabcdefg	antiparallel
A0A1B0GUP9	Paircoil	34	efgabcdefgabcdefgabcdefgabcdefgabc	parallel
A0A1B0GUS0	Ncoils	58	abcdefgabcdefgabcdefg	antiparallel
A0A1B0GUS0	Paircoil	50	efgabcdefgabcdefgabcdefgabcdef	trimer
A0A1B0GUS4	Marcoil	2	bgabcdefgabcdefgabc	trimer
A0A1B0GUS4	Ncoils	1	abcdefgabcdefgabcdefgabcdefg	trimer
A0A1B0GUS4	Ncoils	126	abcdefgabcdefgabcdefg	antiparallel
A0A1B0GUS4	Paircoil	1	abcdefgabcdefgabcdefgabcdefgabcdefg	trimer
A0A1B0GUS4	Paircoil	122	gabcdefgabcdefgabcdefgabcdefga	trimer
A0A1B0GUU1	Ncoils	43	abcdefgabcdefgabcdefg	antiparallel
A0A1B0GUU1	Ncoils	436	abcdefgabcdefgabcdefg	trimer
A0A1B0GUU1	Paircoil	431	cdefgabcdefgabcdefgabcdefgabcde	trimer
A0A1B0GUV7	Marcoil	42	bcdefgabcdefga	parallel
A0A1B0GUV7	Ncoils	41	abcdefgabcdefgabcdefg	parallel
A0A1B0GUV7	Ncoils	81	abcdefgabcdefgabcdefgabcdefg	trimer
A0A1B0GUV7	Paircoil	73	gabcdefgabcdefgabcdefgabcdefgabcd	antiparallel
A0A1B0GUW6	Marcoil	1033	cdefgabcdefgabcdefgabcdefgabcdefgabcdefgabc	antiparallel
A0A1B0GUW6	Ncoils	820	abcdefgabcdefgabcdefg	tetramer
A0A1B0GUW6	Ncoils	1045	abcdefgabcdefgabcdefgdefgabcdefg	antiparallel
A0A1B0GUW6	Paircoil	821	efgabcdefgabcdefgabcdefgabcdefg	trimer
A0A1B0GUY1	Ncoils	39	abcdefgabcdefgabcdefg	trimer
A0A1B0GV03	Marcoil	56	fgabcdefgabcdefgabcdefgabcdefgabcdefgabcdefgabcdefgabcdefgabcdefgabcdefgabcdefgabcdefgabcdefgabcdefgabcdefgabcdefgabcdefgabcdefgabcdefgabcdefgabcdefgabcdefgabcdefgabefgabcdefgabcdefgabefgabcdefgabcdefgabcdefgabcdefgabcdefgabcdefgabcdefgabcdefgabcdefgabcdefgabcdefgabcdefgabcdefgabcdefgabcdefgabcdefgabcdefgabcdefgabcdefgabcdefgabcdefgabcdefgabcdefgabcdefcdefgabcdefgabcdefgabcdefgabcdefgabcdefgabcde…	trimer
A0A1B0GV03	Ncoils	57	aaabcdefabcdefgabcdefgabcdefgdefgefgabcdefgabcdefgabcdefgabcdefgabcdefgg	parallel
A0A1B0GV03	Ncoils	135	abcabcdabcdefgabcdefgabcdefgabcdefgabcdefgabcdefgabcdefgabcdefgabcdefgabcdefgefgfgfgabcdeabcdefgabcdefgabcdefgabcdeabcdefgabcdefgabcdefgabcdefgabcdefgabcdefgabcdefgabcdefgabcdefgabcdefgabcdefgabcdefgabcdefgabcdefgabcdefgabcdefgabcdefgabcdefgabcdefgabcdefgabcdefgabcdefgabcdefgdefgabcdefgabcdefgabcdefgabcdefgabcdefgabcdefgabcdefgabcdefgabcdefgabcdefgabcdefgabcdefgabcdefgabcdabcabcdefgabcdefgabcdefg…	trimer
A0A1B0GV03	Paircoil	59	bcdefgabcdefgabcdefgabcdefgabcdefgabcdefgabcdefgabcdefgabcdefgabcdefgabcdefgabcdefgabcdefgabcdefgabcdefgabcdefgabcdefgabcdefgabcdefgabcdefgabcdefgabcdefgabcdef	parallel
A0A1B0GV03	Paircoil	221	efgabcdefgabcdefgabcefgabcefgabcdefgabcdefgabcdefgabcdefgabcdefgabcdefgabcdefgabcdefgabcdefgabcdefgabcdefgabcdefgabcdefgabcdefgabcdefgabcdefgabcdefgabcdefgabcdefgabcdefgabcdefgabcdefgaefgabcdefgabcdefgabcdefgabcdefgabcdefgabcdefgabcdefgabcdefgabcdefgabcdefgabcdefgabcdefgabcdefgaefgabcdefgabcdefgabcdefgabcdefgabcdefgdefgabcabc	trimer
A0A1B0GV85	Paircoil	309	gabcdefgabcdefgabcdefgabcdef	trimer
A0A1B0GV96	Marcoil	8	abcdefgabcdefgabcde	antiparallel
A0A1B0GV96	Ncoils	1	ababcdefgabcdefgabcdefggfg	trimer
A0A1B0GVB3	Ncoils	228	abcdefgabcdefgabcdefgefg	antiparallel
A0A1B0GVB3	Paircoil	223	cdefgabcdefgabcdefgabcdefgabcdefga	antiparallel
A0A1B0GVG4	Marcoil	65	gabcdefgabcdefgabcdefgabcdefgabcdefgabcdefgabcdefgabcdefgabcdefgabcdefgabcdefgabcdefgabcdefgabcdefgabcdefgabcdefgabcdefgabcdefgabcdefga	parallel
A0A1B0GVG4	Ncoils	66	abcdefgabcdefgabcdefgabcdefgabcdefgabcdefgabcdefgabcdefgabcdefgabcdefgabcdefgabcdefgabcdefgabcdefgabcdefgabcdefgabcdefgabcdefgabcdefg	parallel
A0A1B0GVG4	Paircoil	65	gabcdefgabcdefgabcdefgabcdefgabcdefgabcdefgabcdefgabcdefgabcdefgabcdefgabcdefgabcdefgabcdefgabcdefgabcdefgabcdefgabcdefgabcdefgab	parallel
A0A1B0GVG6	Marcoil	11	abcdefgabcdefgabcd	tetramer
A0A1B0GVG6	Ncoils	4	abcabcdabcdefgabcdefgabcdefgg	tetramer
A0A1B0GVG6	Paircoil	1	efgabcdefgabcdefgabcdefgabcdefgabcd	parallel
A0A1B0GVH4	Marcoil	104	cdefgefgabcdefg	trimer
A0A1B0GVH4	Marcoil	135	fgabgabcdefgabcdefgabcdefgabcdefga	tetramer
A0A1B0GVH4	Ncoils	95	abcabcdefgabcdefgabcdefg	trimer
A0A1B0GVH4	Ncoils	134	abcdefabcdefgabcdefgabcdefgabcdefgabcdefg	antiparallel
A0A1B0GVH4	Paircoil	131	efgacdefgabcdefgabcdefgabcdefgabcdefgabcdefg	tetramer
A0A1B0GVH6	Marcoil	83	bcdefgabcdefgabcdefgabc	antiparallel
A0A1B0GVH6	Ncoils	78	abcdefgabcdefgabcdefg	parallel
A0A1B0GVH6	Ncoils	149	abcdefgabcdefgabcdefg	antiparallel
A0A1B0GVH6	Paircoil	70	cdefgabcdefgabcdefgabcdefgabcdefgabcde	antiparallel
A0A1B0GVH6	Paircoil	143	fgabcdefgabcdefgabcdefgabcdef	trimer
A0A1B0GVH7	Marcoil	18	fgabcdefgabcdefgabcdefgab	antiparallel
A0A1B0GVH7	Marcoil	126	abcdefgabcdefgabcdefgabcdefgabcdefga	tetramer
A0A1B0GVH7	Marcoil	354	fgabcdefga	NA
A0A1B0GVH7	Marcoil	412	efgabcdefgabcde	antiparallel
A0A1B0GVH7	Ncoils	13	abcdefgabcdabcdefgabcdefgabcdefg	trimer
A0A1B0GVH7	Ncoils	66	abcdefgabcdefgabcdefg	trimer
A0A1B0GVH7	Ncoils	133	abcdefgabcdefgabcdefgcdefgabcdefgg	tetramer
A0A1B0GVH7	Ncoils	337	abcdefgabcdefgabcdefg	trimer
A0A1B0GVH7	Ncoils	408	abcdefgabcdefgabcdefg	antiparallel
A0A1B0GVH7	Paircoil	15	cdefgabcdefgabcdefgabcdefgabcdefgabcdefgabc	antiparallel
A0A1B0GVH7	Paircoil	470	defgabcdefgabcdefgabcdefgabcde	antiparallel
A0A1B0GVI7	Marcoil	27	efgabcdefgabcdefga	antiparallel
A0A1B0GVI7	Marcoil	605	gabcdefgabcdefga	trimer
A0A1B0GVI7	Ncoils	23	abcdefgabcdefgabcdefg	antiparallel
A0A1B0GVI7	Ncoils	144	abcdefgabcdefgabcdefg	parallel
A0A1B0GVI7	Ncoils	592	abcdefgabcdefgabcdefgabcdefg	trimer
A0A1B0GVI7	Paircoil	520	bcdefgabcdefgabcdefgabcdefgabcde	tetramer
A0A1B0GVI7	Paircoil	587	fgafgabcdefgabcdefgabcdefgabcdefga	trimer
A0A1B0GVK7	Marcoil	29	abcdefgafgabcdefgabcdefgabcdefgabcdefgabcdefgabc	tetramer
A0A1B0GVK7	Ncoils	20	abcdefgabcdeabcdefgabcdabcdefgabcdefgabcdefgefgdefg	antiparallel
A0A1B0GVK7	Paircoil	26	efgabcdefgabcdefgabcdefgabcdefgabcdefgabc	antiparallel
A0A1B0GVM2	Marcoil	4	bcdefgabcdefgabcdef	trimer
A0A1B0GVM2	Marcoil	438	fgabcdefgabcd	NA
A0A1B0GVM2	Ncoils	3	abcdefgabcdefgabcdefg	trimer
A0A1B0GVM2	Ncoils	208	abcdefgabcdefgabcdefgefg	parallel
A0A1B0GVM2	Ncoils	360	abcdefgabcdefgabcdefg	trimer
A0A1B0GVM2	Paircoil	201	efgabcdefgabcdefgabcdefgabcdefgabcdefga	trimer
A0A1B0GVM2	Paircoil	277	gabcdefgabcdefgabcdefgabcdefgabc	trimer
A0A1B0GVM2	Paircoil	350	efgabcdefgabcdefgabcdefgabcdefg	trimer
A0A1B0GVM6	Marcoil	59	fgabcdefggbcdeff	trimer
A0A1B0GVM6	Ncoils	55	abcdefgabcdefgabcdefg	antiparallel
A0A1B0GVN3	Marcoil	244	cdefgabcdefgabcdef	tetramer
A0A1B0GVN3	Ncoils	44	abcdefgabcdefgabcdefgfgabcdefg	tetramer
A0A1B0GVN3	Ncoils	242	abcdefgabcdefgabcdefg	tetramer
A0A1B0GVN3	Paircoil	43	gabcgabcdefgabcdefgabcdefgabcdefgadefgabc	antiparallel
A0A1B0GVN3	Paircoil	136	cdefgabcdefgabcdefgabcdefgabcde	tetramer
A0A1B0GVQ3	Marcoil	6	efgabcdefgabcdefgabcdefgabcdefgabcdefgabcdefgabcdefgabc	parallel
A0A1B0GVQ3	Ncoils	9	abcaabcabcdefgabcdefgabcdefgabcdefgabcdefgabcdefgg	parallel
A0A1B0GVQ3	Paircoil	5	abbcdfgabcdefgabfgabcdefgabcdefgabcdefgabcdefgab	parallel
A0A1B0GVR7	Marcoil	40	fgabcdefgabcdefgabcdefgaefgabcde	parallel
A0A1B0GVR7	Ncoils	26	abcdefgabcdefgabcdefgfgabcdefgabcdefg	antiparallel
A0A1B0GVR7	Paircoil	39	efgabcdefgabcdefgabcdefgabcdefgabc	parallel
A0A1B0GVS7	Marcoil	3	abcdefgabcdefgabcdefgabcdefgabcdefgabcde	tetramer
A0A1B0GVS7	Marcoil	69	fgabcdefgabcde	trimer
A0A1B0GVS7	Ncoils	1	ababcdefgabcdabcdefgabcdefgabcdefgefgdefg	trimer
A0A1B0GVS7	Paircoil	1	fgabcdefgabcdefgabcdefgabcdefgabcdebcdefga	tetramer
A0A1B0GVS7	Paircoil	67	defgabcdefgabcdefgabcdefgabcde	trimer
A0A1B0GVY4	Marcoil	31	cbcdefgabcdefgabcdefgabcdefgabcdefgabcdef	trimer
A0A1B0GVY4	Ncoils	31	abcababcdefgabcdefgabcdefgabcdefgfgdefgg	parallel
A0A1B0GVY4	Paircoil	33	efgabcdefgabcdefgabcdefgabcdefgabcdefga	parallel
A0A1B0GVZ2	Marcoil	20	fgabcdefgabcdefgabcdefgabcdefgabcdefgabcdefgabcdefgabcde	antiparallel
A0A1B0GVZ2	Ncoils	20	ababcdefgabcdefgabcdefgabcdefgabcdefgabcdefgefgdefg	antiparallel
A0A1B0GVZ2	Paircoil	14	fgabcdfgabcdefgabcdefgabcdefgabcdefgabcdefgabcdefgabc	antiparallel
A0A1B0GVZ6	Marcoil	170	fgabcdefgabgabcdefgabcgabcdefdefgd	trimer
A0A1B0GVZ6	Ncoils	26	abcdefgabcdefgabcdefgg	trimer
A0A1B0GVZ6	Ncoils	172	abcabcdefgabcdefgabcdefggbcdefgg	trimer
A0A1B0GVZ6	Paircoil	173	bcdefgabcdefgabcdefgabcdefgabcde	antiparallel
A0A1B0GVZ9	Ncoils	71	abcdefgabcdefgabcdefg	parallel
A0A1B0GVZ9	Paircoil	67	defgabcdefgabcdefgabcdefgabcde	parallel
A0A1B0GW15	Marcoil	17	cdefgaefgabgabcdefgabcdefgabcdefgabcdefgabcdefgabcdef	trimer
A0A1B0GW15	Ncoils	26	abcabcdefgabcdefgabcdefgabcdefgabcdefgdefgefg	trimer
A0A1B0GW15	Paircoil	14	cdefgabcdefgabcdefgabcdefgabcdefgabcdefgabcdefgabcdefgabcd	antiparallel
A0A1B0GW35	Ncoils	114	abcdefgabcdefgabcdefg	parallel
A0A1B0GW55	Marcoil	393	efgabcdefgabcdefgabcdefgabcdefga	parallel
A0A1B0GW55	Ncoils	398	abcdeabcdefgabcdefgabcdefg	parallel
A0A1B0GW59	Marcoil	1	abcdefgabcdefgabcdefgabcdefgabcdefgabcdefgabcdefgabcdefgabcdefgabcdefgabcdefgab	parallel
A0A1B0GW59	Marcoil	127	fgabcdefga	NA
A0A1B0GW59	Ncoils	1	abcdefgabcdefgabcdefgabcdefgabcdefgabcdefgabcdefgabcdefgabcdefgabcdefg	tetramer
A0A1B0GW59	Ncoils	113	abcdefgababcdefgabcdefgabcdefg	trimer
A0A1B0GW59	Paircoil	1	abcdefgabcdefgabcdefgabcdefgabcdefgabcdefgabcdefgabcdefgabcdefgabcdefgabcdefga	tetramer
A0A1B0GW59	Paircoil	117	cdefgabcdefgabcdefgabcdefgabcdefgabcdef	trimer
A0A1B0GWB2	Marcoil	221	efgabcdefgabcdefd	antiparallel
A0A1B0GWB2	Ncoils	210	abcdefgabcdefgabcdefgabcdefg	trimer
A0A1B0GWB2	Paircoil	202	gabcdefgabcdefgabcdefgabcdefgabcdefgabcde	trimer
A0A1B0GWH4	Marcoil	173	bgabcdefgabcdefgabcdef	antiparallel
A0A1B0GWH4	Ncoils	165	abcdefgabcabcdefgabcdefgabcdefg	antiparallel
A0A1B0GWH4	Ncoils	200	abcdefgabcdefgabcdefg	antiparallel
A0A1B0GWI6	Marcoil	490	gabcdefgabcdefgabcdefgabcdefg	trimer
A0A1B0GWI6	Ncoils	491	abcdefgabcdefgabcdefgefgdefg	trimer
A0A1B0GWI6	Paircoil	490	gabcdefgabcdefgabcdefgabcdefg	trimer
A0A1B0GWK0	Paircoil	1	cdefgabcdefgabcdefgabcdefgab	parallel
A0A1B0GWK0	Paircoil	98	bcdefgabcdefgabcdefgabcdefgabcg	trimer
A0A1B0GX56	Ncoils	84	abcdefgabcdefgabcdefg	antiparallel
A0A1B0GX56	Paircoil	63	efgabcdabcdefgabcdefgabcdefgabcdefgabcdefg	antiparallel
A0A1B0GX68	Paircoil	58	defgabcdefgabcdefgabcdefgabcdef	tetramer
A0A1C7CYV8	Marcoil	492	bcdefgabcdefgabcdefgabcdefgabcdefgabcdefgabcde	antiparallel
A0A1C7CYV8	Ncoils	447	abcdefgabcdefgabcdefg	trimer
A0A1C7CYV8	Ncoils	508	abcdabcdefgabcdefgabcdefgabcdefgg	trimer
A0A1C7CYV8	Paircoil	453	gafgabcdefgabcdefgabcdefgabcdefgab	tetramer
A0A1W2PN81	Ncoils	433	abcdefgabcdefgabcdefg	trimer
A0A1W2PP81	Marcoil	88	abcdefgabcdefgabcdefga	trimer
A0A1W2PP81	Ncoils	86	ababcdefgabcdefgabcdefg	trimer
A0A1W2PP81	Paircoil	85	efgabcdefgabcdefgabcdefgabcdefgab	trimer
A0A1W2PPD8	Paircoil	145	bcdefgabcdefgabcdefgabcdefgabc	trimer
A0A1W2PPE2	Marcoil	88	abcdefgabcdefgabcdef	trimer
A0A1W2PPE2	Ncoils	88	abcdefgabcdefgabcdefg	trimer
A0A1W2PPE2	Paircoil	85	efgabcdefgabcdefgabcdefgabcdefgab	trimer
A0A1W2PPE3	Marcoil	16	bcdefgabcdef	NA
A0A1W2PPE3	Marcoil	88	fgabcdefgabcdefgabcdefgabcdefga	tetramer
A0A1W2PPE3	Ncoils	90	abcdefgabcdefgabcdefg	trimer
A0A1W2PPF3	Ncoils	132	abcdefgabcdefgabcdefg	antiparallel
A0A1W2PPF3	Paircoil	130	defgabcdefgabcdefgabcdefgabcdefgcde	parallel
A0A1W2PPG7	Ncoils	4	abcdefgabcdefgabcdefgcdefgabcdefgabcdefgdefg	parallel
A0A1W2PPG7	Paircoil	16	defgabcdefgabcdefgabcdefgabcdefg	trimer
A0A1W2PPH5	Marcoil	37	bcdefgabcd	NA
A0A1W2PPH5	Marcoil	78	efgabcdefgabcdefgabcdefgabcdefgab	antiparallel
A0A1W2PPH5	Ncoils	86	ababcdefgabcdefgabcdefg	trimer
A0A1W2PPH5	Paircoil	85	efgabcdefgabcdefgabcdefgabcdefgab	trimer
A0A1W2PPK0	Marcoil	8	abcdefgabcdefgabcdefgabcdefgabcdefgabcd	trimer
A0A1W2PPK0	Ncoils	8	ababcdefgabcdeabcdefgabcdefgabcdefg	parallel
A0A1W2PPK0	Ncoils	138	abcdefgabcdefgabcdefgefgabcdefgabcdefg	trimer
A0A1W2PPK0	Paircoil	8	defgaggabcdefgabcdefgabcdefgabcdefgabcdef	trimer
A0A1W2PPL8	Marcoil	86	fgabcdefgabcdefgabcdefgab	trimer
A0A1W2PPL8	Ncoils	69	abcdefgabcdefgabcababcdefgabcdefgabcdefg	trimer
A0A1W2PPL8	Paircoil	85	efgabcdefgabcdefgabcdefgabcdefgab	trimer
A0A1W2PPM0	Paircoil	3	gabcdefgabcdefgabcdefgabcdefgabcdefgabcefg	parallel
A0A1W2PPM1	Marcoil	12	abcdefgabcdefgabcdefgabcdefgabcdefgabc	parallel
A0A1W2PPM1	Ncoils	12	ababcdefgabcdeabcdefgabcdefgabcdefg	trimer
A0A1W2PPM1	Paircoil	12	defgfgabbcdefgabcdefgabcdefgabcdefgabcdef	parallel
A0A1W2PPV4	Marcoil	20	abcdefgabc	NA
A0A1W2PPV4	Ncoils	13	abcdefgabcdefgabcdefg	trimer
A0A1W2PPV4	Paircoil	13	efgabcdefgabcdefgabcdefgabcdefgab	trimer
A0A1W2PPW3	Marcoil	30	bcdefgabcdefgabcdefg	trimer
A0A1W2PPW3	Ncoils	69	abcdefgabcdefgabcabcdefgabcdefgabcdefg	antiparallel
A0A1W2PPW3	Paircoil	86	abcdefgabcdefgabcdefgabcdefgab	antiparallel
A0A1W2PQ09	Marcoil	30	bcdefgabcdefgabcdefg	trimer
A0A1W2PQ09	Ncoils	69	abcdefgabcdefgabcdefgcdefgabcdefgabcdefg	trimer
A0A1W2PQ09	Paircoil	85	efgabcdefgabcdefgabcdefgabcdefgab	trimer
A0A1W2PQ27	Marcoil	152	bcdefgabcdefgabcdefgabcdefgabcdefga	trimer
A0A1W2PQ27	Ncoils	55	abcdefgabcdefgabcdefg	trimer
A0A1W2PQ27	Ncoils	158	abcdabcdefgabcdefgabcdefgefgdefg	trimer
A0A1W2PQ27	Paircoil	145	bcdefgabcdefgabcdefgabcdefgabcdefgabcdefgabfgab	trimer
A0A1W2PQ64	Marcoil	152	bcdefgabcdefgabcdefgabcdefgabcdefga	trimer
A0A1W2PQ64	Ncoils	55	abcdefgabcdefgabcdefg	trimer
A0A1W2PQ64	Ncoils	158	abcdabcdefgabcdefgabcdefgefgdefg	trimer
A0A1W2PQ64	Paircoil	145	bcdefgabcdefgabcdefgabcdefgabcdefgabcdefgabfgab	trimer
A0A1W2PQ72	Marcoil	162	cdefgabcdefgabcdef	tetramer
A0A1W2PQ72	Marcoil	269	gaefgefgabcdefgabcdefgabcdefgabcdefgabcdefgabcdefgabcdefgabcdefgabcdefgabcdabcdefgabcdef	trimer
A0A1W2PQ72	Ncoils	26	abcdefgabcdefgabcdefgabcdefg	trimer
A0A1W2PQ72	Ncoils	55	abcdefgabcdefgabcdefg	trimer
A0A1W2PQ72	Ncoils	273	abcdabcabcdefgabcdefgabcdefggabcdefgabcdefgefgabcdefgabcdefgabcdefgdefgabcdefgdefg	trimer
A0A1W2PQ72	Paircoil	24	fgabcdefgabcdefgabcdefgabcdefgabcd	trimer
A0A1W2PQ72	Paircoil	267	bcdefgabcdefgabcdefgabcdefgabcdefgabcgabcdebcdefgabcdefgabcdefgabcdefgabcdefgabcdefgabcgabcdefg	antiparallel
A0A1W2PQ73	Ncoils	93	abcdefgabcdefgabcdefg	antiparallel
A0A1W2PQC6	Marcoil	152	bcdefgabcdefgabcdefgabcdefgabcdefga	trimer
A0A1W2PQC6	Ncoils	55	abcdefgabcdefgabcdefg	trimer
A0A1W2PQC6	Ncoils	158	abcdabcdefgabcdefgabcdefgefgdefg	trimer
A0A1W2PQC6	Paircoil	145	bcdefgabcdefgabcdefgabcdefgabcdefgabcdefgabfgab	trimer
A0A1W2PQD8	Marcoil	152	bcdefgabcdefgabcdefgabcdefgabcdefga	trimer
A0A1W2PQD8	Ncoils	158	abcdabcdefgabcdefgabcdefgefgdefg	trimer
A0A1W2PQD8	Paircoil	145	bcdefgabcdefgabcdefgabcdefgabcdefgabcdefgabfgab	trimer
A0A1W2PQF6	Paircoil	36	abcdefgabcdefgabcdefgabcdefgabcdefgabcd	trimer
A0A1W2PQJ5	Marcoil	152	bcdefgabcdefgabcdefgabcdefgabcdefga	trimer
A0A1W2PQJ5	Ncoils	55	abcdefgabcdefgabcdefg	tetramer
A0A1W2PQJ5	Ncoils	158	abcdabcabcdefgabcdefgabcdefgdefg	trimer
A0A1W2PQJ5	Paircoil	146	cdefgabcdefgabcdefgabcdefgabcdefgabcdefgabfgab	trimer
A0A1W2PQL4	Ncoils	58	abcdefgabcdefgabcdefgabcdefg	parallel
A0A1W2PQL4	Ncoils	135	abcdefgabcdefgabcdefg	trimer
A0A1W2PQM1	Ncoils	142	abcdefgabcdefgabcdefgabcdefg	trimer
A0A1W2PR19	Marcoil	116	abcdefgabcdefgabcdefgabcdefgabcdefgabcde	antiparallel
A0A1W2PR19	Ncoils	123	abcdefgabcdefgabcdefgabcdefgefg	antiparallel
A0A1W2PR19	Paircoil	122	gabcdefgabcdefgabcdefgabcdefgabcdefgabcdefgabcd	antiparallel
A0A1W2PR19	Paircoil	207	gabcdefgabcdefgabcdefgabcdefgabcdef	tetramer
A0A1W2PR48	Ncoils	354	abcdefgabcdefgabcdefg	antiparallel
A0A1W2PR64	Marcoil	88	abcdefgabcdefgabcdefga	trimer
A0A1W2PR64	Ncoils	86	ababcdefgabcdefgabcdefg	trimer
A0A1W2PR64	Paircoil	85	efgabcdefgabcdefgabcdefgabcdefgab	trimer
A0A1W2PR75	Marcoil	152	bcdefgabcdefgabcdefgabcdefgabcdefga	antiparallel
A0A1W2PR75	Ncoils	158	abcaabcdefgabcdefgabcdefgefgdefg	trimer
A0A1W2PR75	Paircoil	146	cdefgabcdefgabcdefgabcdefgabcdefgabcdefgabcdef	trimer
A0A1W2PR80	Marcoil	224	abcdefgabcdefgabcd	parallel
A0A1W2PR80	Ncoils	221	abcabcdefgabcdefgabcdefgabcdefg	antiparallel
A0A1W2PR80	Paircoil	89	cdefgabcdefgabcdefgabcdefgabcd	trimer
A0A1W2PR80	Paircoil	219	cdabgabcdefgabcdefgabcdefgabcdefgab	antiparallel
A0A1W2PR82	Marcoil	30	bcdefgabcdefgabcdefgabcde	trimer
A0A1W2PR82	Ncoils	29	ababcdefgabcdefgabcdefgfggfg	antiparallel
A0A1W2PR95	Marcoil	19	fgabcdefgabcd	NA
A0A1W2PR95	Marcoil	49	cdefgabcdefgabcdfgabcdef	parallel
A0A1W2PR95	Marcoil	149	cefgabcdefgabcdefgabcdefgabcdefgabcdefgabcdefgabbcdefgabcdefgabcdefgabcdefgabcdefg	trimer
A0A1W2PR95	Marcoil	284	defgabcdefgabcdefgabcdefgabcdefgabcdefgab	trimer
A0A1W2PR95	Ncoils	47	abcdefgabcdefgabcdefgabcdefg	trimer
A0A1W2PR95	Ncoils	147	abcdefgabcdefgabcdefabcdefgabcdefgabcdefgabcdefg	trimer
A0A1W2PR95	Ncoils	196	abcdefgabcdefgabcdefgabcdefgabcdefg	trimer
A0A1W2PR95	Ncoils	288	abcdefgabcdabcdefgabcdefgabcdefgefg	trimer
A0A1W2PR95	Paircoil	37	efgabcdefgabcdefgabcdefgabcdefgabcdefgabcde	trimer
A0A1W2PR95	Paircoil	149	defgabcdefgabcdefgabcdefgabcdefgabcdefgabcdefgabcdeefgabcdefgabcdefgabcdefgabcdefgabcbcdefg	trimer
A0A1W2PR95	Paircoil	293	bcdefgabcdefgabcdefgabcdefgabcdefg	antiparallel
A0A1W2PRG0	Marcoil	116	abcdefgabcdefgabcdefgabcdefgabcdefgabcde	antiparallel
A0A1W2PRG0	Ncoils	123	abcdefgabcdefgabcdefgabcdefgefg	antiparallel
A0A1W2PRG0	Paircoil	122	gabcdefgabcdefgabcdefgabcdefgabcdefgabcdefgabcd	antiparallel
A0A1W2PRN6	Marcoil	87	gabcdefgabcdefgabcdefgab	trimer
A0A1W2PRN6	Ncoils	69	abcdefgabcdefgabcdeabcdefgabcdefgabcdefg	antiparallel
A0A1W2PRN6	Paircoil	85	efgabcdefgabcdefgabcdefgabcdefgab	antiparallel
A0A1W2PRS3	Paircoil	158	efgabcdefgabcdefgabcdefgabcdefgabcd	trimer
A0A1W2PRU2	Paircoil	35	cdefgabcdefgabcdefgabcdefgabcd	trimer
A0A1W2PRV1	Marcoil	88	abcdefgabcdefgabcdefga	trimer
A0A1W2PRV1	Ncoils	86	ababcdefgabcdefgabcdefg	trimer
A0A1W2PRV1	Paircoil	85	efgabcdefgabcdefgabcdefgabcdefgab	trimer
A0A286YF31	Marcoil	31	efgaebcdefgabcdefgab	tetramer
A0A286YF31	Paircoil	331	gabcdefgabcdefgabcdefgabcdefgab	trimer
A0A286YFL9	Marcoil	293	bcdefgabcdefga	trimer
A0A286YFL9	Ncoils	283	ababcdefgabcdefgabcdefgabcdefg	antiparallel
A0A2R8Y2Y2	Marcoil	128	gabcdefgabcd	NA
A0A2R8Y2Y2	Ncoils	124	abaabcdefgabcdefgabcdefg	antiparallel
A0A2R8Y422	Marcoil	10	fgabcdabcdefgabcdefgabcdefg	trimer
A0A2R8Y422	Ncoils	5	abcdefgabcdabcdefgabcdefgabcdefg	trimer
A0A2R8Y422	Ncoils	91	abcdefgabcdefgabcdefg	parallel
A0A2R8Y422	Paircoil	1	dabcdefgabcdefgabcdefgabcdefgabcdefg	trimer
A0A2R8Y4L2	Ncoils	125	abcdefgabcdefgabcdefg	tetramer
A0A2R8Y4L2	Paircoil	116	bcdefgabcdefgabcdefgabcdefgabcdefgefg	trimer
A0A2R8Y5L6	Marcoil	1	abcaecdefgabcdefgabcdefgabcdefgabcdefgabfgabg	trimer
A0A2R8Y5L6	Ncoils	1	abcdefgabcabcdefgabcdefgabcdefgdefgefgabcdefg	trimer
A0A2R8Y5L6	Paircoil	1	afgabcgabcdefgabcdefgabcdefgabcdefgabcdefdabcd	antiparallel
A0A2R8Y619	Ncoils	53	abcdefgabcabcdefgabcdefgabcdefg	antiparallel
A0A2R8Y619	Paircoil	48	cdefgabcdefgabcdefgafgabcdefgabcdefgabcdefgabcdefgae	tetramer
A0A2R8Y6J1	Marcoil	2	efgabcdefgabcdefgabc	tetramer
A0A2R8Y6J1	Marcoil	75	efgabcdefg	NA
A0A2R8Y6J1	Ncoils	3	abaabcdefgabcdefgabcdefgabcdefg	antiparallel
A0A2R8Y6J1	Paircoil	1	dgabcdefgabcdefgabcdefgabcdefgabc	antiparallel
A0A2R8Y6J1	Paircoil	173	cdefgabcdefgabcdefgabcdefgabcdef	antiparallel
A0A2R8Y6Q2	Marcoil	5	bcdecdefgabcdefgabcdefcdefga	antiparallel
A0A2R8Y6Q2	Ncoils	1	abcabcdefgabcdefgabcdefgabcdefg	antiparallel
A0A2R8Y6Q2	Paircoil	1	efgabcdefgabcdefgabcdefgabcde	trimer
A0A2R8Y7G9	Marcoil	48	defgabcdefgabcdefga	parallel
A0A2R8Y7G9	Paircoil	82	gabcdefgabcdefgabcdefgabcdefgabcdefgabcd	trimer
A0A2R8Y872	Marcoil	161	bcdefgabcdefgabcdef	tetramer
A0A2R8Y872	Marcoil	579	gdefgabcdefgabcdefgabcdefgab	tetramer
A0A2R8Y872	Marcoil	703	abcdefgabcdefgabcdefgabcdefgabcdefgabcd	trimer
A0A2R8Y872	Marcoil	909	defgabcdefgabcdefga	antiparallel
A0A2R8Y872	Marcoil	1085	cgafgabcdefgabc	trimer
A0A2R8Y872	Ncoils	149	abcdefgabcdefgabcdefg	parallel
A0A2R8Y872	Ncoils	282	abcdefgabcdefgabcdefg	antiparallel
A0A2R8Y872	Ncoils	306	abcdefgabcdefgabcdefg	parallel
A0A2R8Y872	Ncoils	349	abcdefgabcdefgabcdefg	parallel
A0A2R8Y872	Ncoils	566	abcdefgabcdefgabcdabcdefgabcdefgabcdefgabcdefg	tetramer
A0A2R8Y872	Ncoils	703	abcdefgabcdefgabcdefgabcdefgabcdefg	trimer
A0A2R8Y872	Ncoils	906	abcdefgabcdefgabcdefgabcdefg	parallel
A0A2R8Y872	Ncoils	1076	abcdefgabcdefgabcdefg	trimer
A0A2R8Y872	Ncoils	1237	abcdefgabcdefgabcdefg	trimer
A0A2R8Y872	Paircoil	154	bcdefgabcdefgabcdefgabcdefgabcd	tetramer
A0A2R8Y872	Paircoil	573	abfgabcdefgabcdefgabcdefgabcdefgab	tetramer
A0A2R8Y872	Paircoil	637	decdefgabcdefgabcdefgabcdefgabcdef	parallel
A0A2R8Y872	Paircoil	696	abcdefgabcdefgabcdefgabcdefgabcdefgabcdefgab	trimer
A0A2R8Y872	Paircoil	782	efgabcdefgabcdefgabcdefgabcdefgabcd	tetramer
A0A2R8Y872	Paircoil	894	cdefgabcdefgabcdefgabcdefgabcdefgabcdefgabcd	trimer
A0A2R8YE69	Marcoil	67	gabcdefgabcdefgabcdefgabcdefgabcdefgabcdefgabcdefgabbcdefgabcdefgabcdefgabcdefgabcdefgabcdefgabcdefgabcdefgabcdefgabcdefgabcdefgabcdefgabcdefgabcdefgabcdefgabcddefgabcdefgabcdefgabcdefgabcdefgabcdefgabcdefgabcdefgabcdefgabcdefgabcdefgabcdefgabcdefgacdefgabcdefgabcdefgabcdefgabcdefgabcdefgabcdefgabcdefgabcdefgabcdefgabcdefcdefgabcdefgabcdefgabcdefgabcdefgabcdefgabcdefgabcdefgabcgabcdefgabcdefgabcd…	parallel
A0A2R8YE69	Marcoil	660	cdefgabcdefgab	tetramer
A0A2R8YE69	Ncoils	103	ababcabcdefgabcabcdefgabcdefgabcdefgabcdefgabcdefgabcdefgabcdefgabcdefgabcdefgabcdefgabcdefgabcdeabcdefgababcdefgabcdefgabcdefggabcdefgabcdefgabcdefgabcdefgabcdefgabcdefgabcdefgabcdefgefgabcdefgabcdefg	trimer
A0A2R8YE69	Ncoils	311	abcabcdefgabcdefgabcdefgabcdefgabcdefgabcdefgabcdefgabcdefgabcdefgabcdefgabcdefgabcdefgcdefabcdefgabcdefgabcdefgabcdefgabcdefgabcdefgdefgabcdefgabcdefg	parallel
A0A2R8YE69	Ncoils	467	ababcdefgabcdefgabcdefgabcdefgabcdefg	parallel
A0A2R8YE69	Paircoil	66	fgabcdefgabcdefgabcdefgabcdefgabcdefgabcdefgabbcdefgabcdefgabcdefgabcdefgabcdefgabcdefgabcdefgabcdefgabcdefgabcdefgabcdefgabcdefgabcdefgabcdecdefbcdefgabcdefgabcdefgabcdefgabcdefgabcdefgabcdefgabcdefgabcdefga	trimer
A0A2R8YE69	Paircoil	275	cdefgabcdefgabcdefgabcdefgabcdefd	antiparallel
A0A2R8YE69	Paircoil	312	fgabcdefgabcdefgabcdefgabcdefgabcdefgabcdefgabcdefgabcdefgabcdefgabcdefgabcdefgabcdebcdefgabcdefgabcdefgabcdefgabcdefgabcdefgabcdefgabcdefgabcdefgabcgabcdefgabcdefgabcdefgabcdefgabcdefgabcdefg	parallel
A0A2R8YED5	Ncoils	289	abcdefgabcdefgabcdefg	antiparallel
A0A2R8YF49	Marcoil	225	fgabcdefgabcd	NA
A0A2R8YF49	Marcoil	248	abcdefgabcdefgabcdefgabcdefgabcdefgabcdefgabcdefgabcdefgabcdefgabcdefg	trimer
A0A2R8YF49	Marcoil	321	fgabcdefgabcdefgabcdefgabcd	trimer
A0A2R8YF49	Marcoil	666	defgabcdefgabcdef	parallel
A0A2R8YF49	Marcoil	1105	efgabcdefgabcde	trimer
A0A2R8YF49	Marcoil	1273	cdefgabcdefgabcdefgabcdefga	parallel
A0A2R8YF49	Marcoil	1313	defgabcdefgabcdefgabcdefgabcdefgabcdefgabcdefgabcdefgabcdefgab	trimer
A0A2R8YF49	Marcoil	1570	bcdefgabcdefgabcdefgabcdefga	antiparallel
A0A2R8YF49	Ncoils	156	abcdefgabcdefgabcdefg	trimer
A0A2R8YF49	Ncoils	248	abcdabcabcdefgabcdefgabcdefgabcdefgefgg	trimer
A0A2R8YF49	Ncoils	323	abcdefgabcdefgabcdefg	trimer
A0A2R8YF49	Ncoils	1090	abcdefgabcdabcdefgabcdefgabcdefg	trimer
A0A2R8YF49	Ncoils	1168	abcdefgabcdefgabcdefg	parallel
A0A2R8YF49	Ncoils	1196	abcdefgabcdefgabcdefg	trimer
A0A2R8YF49	Ncoils	1219	abcdefgabcdefgabcdefgefg	trimer
A0A2R8YF49	Ncoils	1274	abcdabcdefgabcdefgabcdefg	parallel
A0A2R8YF49	Ncoils	1334	abcdabcdefgabcdefgabcdefgabcdefgefgdefgdefg	trimer
A0A2R8YF49	Ncoils	1515	abcdefgabcdefgabcdefgabcdefgfg	antiparallel
A0A2R8YF49	Ncoils	1569	abababaabcdefgabcdefgabcdefg	antiparallel
A0A2R8YF49	Paircoil	249	bcdefgabcdefgabcdefgabcdefgabcdefgabcdefgabcdefg	trimer
A0A2R8YF49	Paircoil	334	defgabcdefgabcdefgabcdefgabcdefg	trimer
A0A2R8YF49	Paircoil	1076	efgabcdabcdefgabcdefgabcdefgabcdefgabcdefgabcd	antiparallel
A0A2R8YF49	Paircoil	1159	fgabcgabcdefgabcdefgabcdefgabcdefgabcdefgabcdefgabcdgabcdefgabcdefgabcdefgabcdefgabcde	trimer
A0A2R8YF49	Paircoil	1267	defgabcdefgabcdefgabcdefgabcdefg	tetramer
A0A2R8YF49	Paircoil	1334	defgefgabcdefgabcdefgabcdefgabcdefgaefgefga	trimer
A0A2R8YFB7	Ncoils	114	abcdefgabcdefgabcdefg	antiparallel
A0A2R8YFB7	Ncoils	425	abcdefgabcdefgabcdefg	antiparallel
A0A2R8YFB7	Paircoil	46	abcdefgabcdefgabcdefgabcdefgab	parallel
A0A2R8YFF1	Marcoil	1	defgabcdefgabcdefgabcdefgabcdefgabcdefgabcdefgabcdefga	trimer
A0A2R8YFF1	Marcoil	74	fgabcdefgabcdef	parallel
A0A2R8YFF1	Marcoil	146	abcdefgabc	NA
A0A2R8YFF1	Marcoil	220	bcdefgabcdefgabcdefgabcdefgabcdefgabcdefgabcdefgabcdefgabc	tetramer
A0A2R8YFF1	Marcoil	502	bcdefgbcdefgabcdefgabcdefgabcdefgabcdefgabcdefg	antiparallel
A0A2R8YFF1	Ncoils	1	abcdabcdefgabcdefgabcdefgabcdefgabcdefgefgabcdefg	parallel
A0A2R8YFF1	Ncoils	240	abcdefgabcdefgabcdefg	trimer
A0A2R8YFF1	Ncoils	302	abcdefgabcdefgabcdefg	trimer
A0A2R8YFF1	Ncoils	501	abcdefabcdefgabcdefgabcdefgabcdefgefg	trimer
A0A2R8YFF1	Paircoil	1	defgabcdefgabcdefgabcdefgabcdefgabcdefgabcdbcdefgabcde	trimer
A0A2R8YFF1	Paircoil	74	fgabcdefgabcdefgabcdefgabcdefgab	trimer
A0A2R8YFF1	Paircoil	130	fgabcdefgabcdefgabcdefgabcdefgaefgabc	trimer
A0A2R8YFF1	Paircoil	237	efgabcdefgabcdefgabcdefgabcdefgabcdefgabc	tetramer
A0A2R8YFF1	Paircoil	503	defgabcdefgabcdefgabcdefgabcdefgafcab	trimer
A0A2R8YFL7	Marcoil	42	efgabcdefga	NA
A0A2R8YFL7	Marcoil	123	defgabcdefgabcdefgabcdefgabcdefga	tetramer
A0A2R8YFL7	Ncoils	127	abcdabcabcdefgabcdefgabcdefg	tetramer
A0A2R8YFL7	Paircoil	119	gabcdefgabcdefgabcdefgabcdefgabcdefg	tetramer
A0A2R8YFR7	Marcoil	225	fgabcdefgabcd	NA
A0A2R8YFR7	Marcoil	248	abcdefgabcdefgabcdefgabcdefgabcdefgabcdefgabcdefgabcdefgabcdefgabcdefg	trimer
A0A2R8YFR7	Marcoil	321	fgabcdefgabcdefgabcdefgabcd	trimer
A0A2R8YFR7	Marcoil	666	defgabcdefgabcdef	parallel
A0A2R8YFR7	Marcoil	1105	efgabcdefgabcde	trimer
A0A2R8YFR7	Marcoil	1273	cdefgabcdefgabcdefgabcdefga	parallel
A0A2R8YFR7	Marcoil	1313	defgabcdefgabcdefgabcdefgabcdefgabcdefgabcdefgabcdefgabcdefgab	trimer
A0A2R8YFR7	Ncoils	156	abcdefgabcdefgabcdefg	trimer
A0A2R8YFR7	Ncoils	248	abcdabcabcdefgabcdefgabcdefgabcdefgefgg	trimer
A0A2R8YFR7	Ncoils	323	abcdefgabcdefgabcdefg	trimer
A0A2R8YFR7	Ncoils	1090	abcdefgabcdabcdefgabcdefgabcdefg	trimer
A0A2R8YFR7	Ncoils	1168	abcdefgabcdefgabcdefg	parallel
A0A2R8YFR7	Ncoils	1196	abcdefgabcdefgabcdefg	trimer
A0A2R8YFR7	Ncoils	1219	abcdefgabcdefgabcdefgefg	trimer
A0A2R8YFR7	Ncoils	1274	abcdabcdefgabcdefgabcdefg	parallel
A0A2R8YFR7	Ncoils	1334	abcdabcdefgabcdefgabcdefgabcdefgefgdefgdefg	trimer
A0A2R8YFR7	Paircoil	249	bcdefgabcdefgabcdefgabcdefgabcdefgabcdefgabcdefg	trimer
A0A2R8YFR7	Paircoil	334	defgabcdefgabcdefgabcdefgabcdefg	trimer
A0A2R8YFR7	Paircoil	1076	efgabcdabcdefgabcdefgabcdefgabcdefgabcdefgabcd	antiparallel
A0A2R8YFR7	Paircoil	1159	fgabcgabcdefgabcdefgabcdefgabcdefgabcdefgabcdefgabcdgabcdefgabcdefgabcdefgabcdefgabcde	trimer
A0A2R8YFR7	Paircoil	1267	defgabcdefgabcdefgabcdefgabcdefg	tetramer
A0A2R8YFR7	Paircoil	1334	defgefgabcdefgabcdefgabcdefgabcdefgaefgefga	trimer
A0A2R9YJI8	Ncoils	92	abcdefgabcdefgabcdefgefg	antiparallel
A0A2R9YJI8	Ncoils	130	abcdefgabcdefgabcdefg	trimer
A0A2U3TZJ3	Marcoil	11	efgabcdefgadefgabcdefgabcdefgabcdefgabcdefgabcdefgabcdefgabcdefgabcdef	trimer
A0A2U3TZJ3	Ncoils	7	abcdefgabcdabcdefgaabcabcdefgabcdefgabcdefgabcdefgabcdefgdefgabcdefgdefg	trimer
A0A2U3TZJ3	Paircoil	1	bcdebcdefgabcdefgabcgabcdefgabcdebcdefgabcdefgabcdefgabcdefgabcdefgabcdefgabcdef	parallel
A0A2Z4LIS9	Marcoil	24	gabcdefgabcdefgabc	antiparallel
A0A2Z4LIS9	Ncoils	25	abcdefgabcdefgabcdefg	trimer
A0A2Z4LIS9	Paircoil	21	defgabcdefgabcdefgabcdefgabcd	trimer
A0A3B3IRR2	Marcoil	14	gabcdefgabdefgd	antiparallel
A0A3B3IRR2	Ncoils	11	abcdabcdefgabcdefgabcdefg	antiparallel
A0A3B3IRR2	Paircoil	12	abcdefgabcdefgabcdefgabcdefgabc	antiparallel
A0A3B3IRU6	Marcoil	87	bcdefgabcdefgabcdefgabcdefga	trimer
A0A3B3IRU6	Marcoil	119	defgabcdefg	NA
A0A3B3IRU6	Marcoil	435	efgabcdefgabcde	trimer
A0A3B3IRU6	Marcoil	867	defgabcdefgabc	antiparallel
A0A3B3IRU6	Marcoil	889	fgabcdefgabcdefgabcde	trimer
A0A3B3IRU6	Marcoil	1089	bcdefgbcdefgabcdefga	parallel
A0A3B3IRU6	Marcoil	1187	gabcdefgabcdefgabcdefgabcdefgabcdefgabcdefgabcdefgabcdefgabcdefgabcdefgabcdefgabcbcd	antiparallel
A0A3B3IRU6	Marcoil	1303	abcdefgabcdefgabcdefgabc	tetramer
A0A3B3IRU6	Ncoils	93	abcdefgabcdefgabcdefgfgabcdefgabcdefgabcdefgabcdefg	trimer
A0A3B3IRU6	Ncoils	310	abcdefgabcdefgabcdefg	trimer
A0A3B3IRU6	Ncoils	363	abcdefgabcdefgabcdefgefg	antiparallel
A0A3B3IRU6	Ncoils	424	abcdefgabcdefgabcdefgabcdefg	trimer
A0A3B3IRU6	Ncoils	699	abcdefgabcdefgabcdefg	antiparallel
A0A3B3IRU6	Ncoils	772	abcdeabcdefgabcdefgabcdefg	trimer
A0A3B3IRU6	Ncoils	864	abcdefgabcdefgabcdefgabcdefgefgabcdefgabcdefgefgabcdefg	tetramer
A0A3B3IRU6	Ncoils	1081	abcdefgabcdefgabcdefgcdefg	parallel
A0A3B3IRU6	Ncoils	1188	abcaabcabcababcdefgabcdefgabcdefgfgefg	antiparallel
A0A3B3IRU6	Paircoil	84	bcdefgabcdefgabcdefgabcdefgabcd	antiparallel
A0A3B3IRU6	Paircoil	609	defgabcdefgabcdefgabcdefgabcdefg	trimer
A0A3B3IRU6	Paircoil	861	efgabcdefgabcdefgabcdfgabcdefgabcdefgabcdefgabcdefgabcdefgabcdefgabcdef	trimer
A0A3B3IRU6	Paircoil	1187	dabcdefgabcdefgabcdefgabcdefgabcdefgabc	antiparallel
A0A3B3IRV3	Ncoils	152	abcdefgabcdefgabcdefg	parallel
A0A3B3IRV3	Paircoil	3	fgabcdefgabcdefgabcdefgabcdefg	trimer
A0A3B3ISS9	Marcoil	227	bcdefgabcdefgabcdefgabcde	tetramer
A0A3B3ISS9	Ncoils	133	abcdefgabcdefgabcdefg	antiparallel
A0A3B3ISS9	Ncoils	182	abcdefgabcdefgabcdefgg	antiparallel
A0A3B3ISS9	Ncoils	226	abcdabcdefgabcdefgabcdefgefg	antiparallel
A0A3B3ISS9	Paircoil	125	defgabcdefgabcdefgabcdefgabcdef	trimer
A0A3B3ISS9	Paircoil	220	bcdefgabcdefgabcdefgabcdefgabc	tetramer
A0A3B3IT33	Marcoil	130	abcdefgabcdefgabcdefgabcdefgabcdefgabcdefgabcdefgabcdcdefgabcdefgabcdefgabcdefgabcdefgabcdefgabcdefgabcdefgabcdefgabcdefgabfgabcdef	trimer
A0A3B3IT33	Ncoils	71	abcdefgabcdefgabcdefg	parallel
A0A3B3IT33	Ncoils	130	abcdefgabcdefgabcdefgdefgabcdefg	antiparallel
A0A3B3IT33	Ncoils	176	abcdefgabcdefgaabcdefgabcdefgabcdefgabcdefgdefgabcdefgabcdefgabcdefgdefgabcdefgabcdefg	trimer
A0A3B3IT33	Paircoil	71	abcdefgabcdefgabcdefgabcdefgabcdefgabc	parallel
A0A3B3IT33	Paircoil	129	gabcdefgabcdefgabcdefgabcdefgabcdefgabcdefgaefgabcdeffgabcdefgabcdefgabcdefgabcdefgabcdefgabcdefgabfgabcdefgabcdefgabcgabcdefgabcdefgabc	trimer
A0A3B3IT45	Ncoils	292	abcdefgabcdefgabcdefg	antiparallel
A0A3B3IT50	Marcoil	223	gabcdefgabcdefgabcdefgabcdefgabcdef	trimer
A0A3B3IT50	Ncoils	227	abcdabcdefgabcdefgabcdefgefgg	parallel
A0A3B3IT50	Paircoil	45	defgabcdefgabcdefgabcdefgabcd	antiparallel
A0A3B3IT50	Paircoil	223	gabcdefgabcdefgabcdefgabcdefgabcdef	trimer
A0A3B3IT52	Marcoil	8	bcdefgabcdefgabcdefgabcdefgabcdefgabcdefgabcdefgabcdefgabcdefgabcdefgabcdefgabcdef	parallel
A0A3B3IT52	Ncoils	14	abcdefgabcdefgabcdefg	parallel
A0A3B3IT52	Ncoils	42	abcdefgabcdefgabcdefgabcdefg	tetramer
A0A3B3IT52	Ncoils	86	abcdefgabcdefgabcdefg	tetramer
A0A3B3IT52	Paircoil	37	cdefgabcdefgabcdefgabcdefgabcdefgabcdefgagabcdefgabcdefgabcdefgabcdefg	tetramer
A0A3B3ITR4	Marcoil	45	bcdefgabcdefgab	tetramer
A0A3B3ITR4	Marcoil	397	defgabcdefgabcdefgabcdefgabcde	antiparallel
A0A3B3ITR4	Ncoils	44	abcdefgabcdefgabcdefg	tetramer
A0A3B3ITR4	Ncoils	135	abcdefgabcdefgabcdefg	trimer
A0A3B3ITR4	Ncoils	393	aabcabcdefgabcdefgabcdefgdefg	trimer
A0A3B3ITR4	Ncoils	559	abcdefgabcdefgabcdefg	trimer
A0A3B3ITR4	Paircoil	45	bcdefgabcdefgabcdefgabcdefgabcdef	tetramer
A0A3B3ITR4	Paircoil	196	abcdefgabcdefgabcdefgabcdefgabcd	trimer
A0A3B3ITR4	Paircoil	420	bcdefgabcdefgabcdefgabcdefgabcdefgabcdefga	parallel
A0A3B3ITS8	Marcoil	62	cdefgabcbcdefgabcdefgabcdefgabcde	trimer
A0A3B3ITS8	Ncoils	57	abcdefgabcdeabcdefgabcdefgabcdefggbcdefg	trimer
A0A3B3ITS8	Ncoils	106	abcdefgabcdefgabcdefg	antiparallel
A0A3B3ITS8	Paircoil	56	gabcefgabcdefgabcdefgabcdefgabcdefgabcdef	trimer
A0A3B3IU46	Ncoils	12	abcdefgabcdefgabcdefg	antiparallel
A0A3B3IU63	Marcoil	80	efgabcdegabcdefgabcdefgabcdefgabcdefgabcdefgabcdefgabcdefgabcdefgabc	parallel
A0A3B3IU63	Ncoils	83	abcdefgabcdefabcdefgabcdabcdefabcdefgabcdefgabcdefgefg	antiparallel
A0A3B3IU63	Paircoil	81	cdefgabcdefgabcdefgabcdefgabcd	trimer
A0A3B3IU63	Paircoil	117	bcdefgabcdefgabcdefgabcdefgabc	trimer
A0A3B3IU88	Ncoils	134	abcdefgabcdefgabcdefg	trimer
A0A3B3IU88	Ncoils	181	abcdefgabcdefgabcdefg	antiparallel
A0A494BZU2	Marcoil	18	defgabcdefgabc	antiparallel
A0A494BZV4	Ncoils	309	abcdefgabcdefgabcdefg	antiparallel
A0A494C030	Marcoil	54	cdefgabcdefgabcdefgabcde	trimer
A0A494C030	Ncoils	52	abcdefgabcdefgabcdefgabcdefg	trimer
A0A494C030	Paircoil	43	fgabcdefgabcdefgabcdefgabcdefgabcdefgabcde	trimer
A0A494C071	Marcoil	36	cdefgabcdefgab	antiparallel
A0A494C071	Marcoil	1809	efgabcdefgabcdefgabcdef	antiparallel
A0A494C071	Marcoil	1959	gabcdefgefgabcdefgabcdefgabcdefgabcdefgabcdef	trimer
A0A494C071	Ncoils	34	abcdefgabcdefgabcdefg	antiparallel
A0A494C071	Ncoils	80	abcdefgabcdefgabcdefg	parallel
A0A494C071	Ncoils	1805	abcdefgabcdefgabcdefgabcdefg	antiparallel
A0A494C071	Ncoils	1960	abcdefgabcabcdefgabcdefgabcdefgdefgefg	trimer
A0A494C071	Paircoil	1809	efgabcdefgabcdefgabcdefgabcdefgabcdefg	antiparallel
A0A494C071	Paircoil	1957	bcdefgabcdefgabcdefgabcdefgabcdefgabcdefgabcdefga	trimer
A0A494C0I6	Marcoil	36	fgabcdefgabcdefgabcde	antiparallel
A0A494C0I6	Ncoils	31	abcdefgabcdefgabcdefgabcdefgabcdefg	antiparallel
A0A494C0I6	Paircoil	23	gabcdefgabcdefgabcdefgabcdefgabcdefgabcdefga	trimer
A0A494C0N9	Marcoil	47	fcdefgabcdefgabcabcdefgabcdef	parallel
A0A494C0N9	Marcoil	112	fgabcdefgabcdefgabcdefgabcdefgabcdefgabcdef	antiparallel
A0A494C0N9	Ncoils	110	abcdefgabcdabcdefgabcdefgabcdefgabcdefgdefg	antiparallel
A0A494C0N9	Paircoil	110	abcdebcdefgabcdefgabcdefgabcdefgabcdefgabcde	antiparallel
A0A494C0Y3	Marcoil	49	defgabcdefgabgabc	parallel
A0A494C0Y3	Marcoil	112	fgabcdefgabcdefgabcdefgabcdefgabcdefgabcdef	antiparallel
A0A494C0Y3	Ncoils	110	abcdefgabcdabcdefgabcdefgabcdefgabcdefgdefg	antiparallel
A0A494C0Y3	Paircoil	110	abcdebcdefgabcdefgabcdefgabcdefgabcdefgabcde	antiparallel
A0A494C0Z2	Ncoils	98	abcdefgabcdefgabcdefg	antiparallel
A0A494C162	Marcoil	35	efgabcdefgabcdefgabcdef	antiparallel
A0A494C162	Marcoil	80	efgabcdefgabcdefg	tetramer
A0A494C162	Ncoils	30	aabcdefgabcdefgabcdefgabcdefgefg	parallel
A0A494C162	Ncoils	76	aabcdefgabcdefgabcdefgefgdefg	antiparallel
A0A494C162	Paircoil	29	fgefgabcdefgabcdefgabcdefgabcdefgabcde	trimer
A0A494C191	Ncoils	98	abcdefgabcdefgabcdefg	antiparallel
A0A494C193	Marcoil	24	bcdefgabcdefgabcdefgabcdefgabcdefga	parallel
A0A494C193	Marcoil	78	defgabcdefgabcdefga	tetramer
A0A494C193	Ncoils	23	abcdefgabcdefgabcdefgabcdefgabcdefg	parallel
A0A494C193	Ncoils	75	abcdefgabcdefgabcdefggabcdefg	tetramer
A0A494C193	Paircoil	23	abcdefgabcdefgabcdefgabcdefgabcdefgabcdefga	parallel
A0A494C193	Paircoil	72	defgabcdefgabcdefgabcdefgabcdefgabc	trimer
A0A494C1P3	Marcoil	201	fgebcdefgabcdefgabcde	tetramer
A0A494C1P3	Ncoils	199	abcdefgabcdefgabcdefgdefg	tetramer
A0A494C1R9	Marcoil	32	efgabcdefgabcdefgabcdefgabcdefgabcdefgabcdefgabcdefgabcdefgabcdefgabcdga	antiparallel
A0A494C1R9	Marcoil	109	bcdefgabcdefgabcdefgabcdefgabcdefgabcdefgefgab	parallel
A0A494C1R9	Ncoils	35	abcdefgabcdefgabcdefgabcdefgabcdabcdefgabcdeabcabcdefgabcdefgabcdefgg	antiparallel
A0A494C1R9	Ncoils	115	abcdefgabcdefgabcdabcdefgabcdefgabcdefgg	antiparallel
A0A494C1R9	Ncoils	179	abcdefgabcdefgabcdefg	tetramer
A0A494C1R9	Paircoil	26	fgabcdefgabcdefgabcdefgabcdefgabcdefgabcdefgabcdefgabcdefgabcefgabcdefgabcdefa	antiparallel
A0A5B6	Ncoils	83	abcdefgabcdefgabcdefgfg	tetramer
A0AUZ9	Marcoil	85	gabcdefgabcdefg	parallel
A0AUZ9	Marcoil	211	efgabcdefgabcdefgabcdefgabcdecdefgabcdefgaef	antiparallel
A0AUZ9	Marcoil	373	fgabcdefgabcdefgabcdefgabcdefgabcdefgabcdefgabcdefgabcdefgabcdefgabcd	antiparallel
A0AUZ9	Marcoil	467	efgabcdefgabcdefgabcdefga	trimer
A0AUZ9	Marcoil	512	efgabcdefgabcdefgabcdefgabcdefgabcdefgabcde	trimer
A0AUZ9	Marcoil	804	abcdefgabcdefgabcdefgabcdefgabcdefgabcdefgabcdefgabcdefgabc	tetramer
A0AUZ9	Ncoils	79	abcabcdefgabcdefgabcdefg	trimer
A0AUZ9	Ncoils	211	abcdefgabcdefgabcabcabcdefgabcdefgabcdefgdefg	trimer
A0AUZ9	Ncoils	382	abcdefgabcdefgabcdefgabcdefgefg	antiparallel
A0AUZ9	Ncoils	415	abcdefgabcdefgabcdefg	antiparallel
A0AUZ9	Ncoils	470	abcdefgabcdefgabcdefg	trimer
A0AUZ9	Ncoils	515	abcdefgabcdefgabcdefgabcdefgcdefgabcdefg	trimer
A0AUZ9	Ncoils	645	abcdefgabcdefgabcdefg	trimer
A0AUZ9	Ncoils	695	abcdefgabcdefgabcdefgabcdefggabcdefg	parallel
A0AUZ9	Ncoils	749	abcdefgabcdefgabcdefg	trimer
A0AUZ9	Ncoils	804	abcdabcabcdefgabcdefgabcdefgabcdefg	trimer
A0AUZ9	Ncoils	922	abcdefgabcdefgabcdefgg	tetramer
A0AUZ9	Paircoil	138	abcdefgabcdefgabcdefgabcdefgabfgabcdefgabcdefgabcdefg	parallel
A0AUZ9	Paircoil	209	gabcdefgabcdefgabcdefgabcdefgabcdefgabcdefgabfgabcdefgab	trimer
A0AUZ9	Paircoil	295	gabcdefgabcdefgabcdefgabcdefgaefgabcdefgabc	parallel
A0AUZ9	Paircoil	370	cdefgabcdefgabcdefgabcdefgabcdefgabcdefgabcdefgabcd	antiparallel
A0AUZ9	Paircoil	511	defgabcdefgabcdefgabcdefgabcdefgabcdefgabcd	trimer
A0AUZ9	Paircoil	695	fgabcdefgabcdefgabcdefgabcdefgabcffgabcdefg	trimer
A0AUZ9	Paircoil	741	gabcdefgabcdefgabcdefgabcdefgabc	trimer
A0AUZ9	Paircoil	808	efgabcdefgabcdefgabcdefgabcdefgabcdefgabc	trimer
A0AUZ9	Paircoil	922	gabcdefgabcdefgabcdefgabcdefgabcd	trimer
A0AV02	Marcoil	447	gabcdefgabcdefgabcdefgabcdefgabcdefgabcdefgabcdefgabcdefg	trimer
A0AV02	Marcoil	675	gabcdefgabcdefgabcde	parallel
A0AV02	Ncoils	448	abcdefgabcdefgabcdefgabcdefg	parallel
A0AV02	Ncoils	676	abcdefgabcdefgabcdefg	parallel
A0AV02	Paircoil	447	defgabcdefgabcdefgabcdefgabcde	trimer
A0AV02	Paircoil	675	gabcdefgabcdefgabcdefgabcdefgabcdef	tetramer
A0AV96	Marcoil	122	fgabcdefgabcde	tetramer
A0AV96	Marcoil	160	defgabcdefgabcdefgabcd	tetramer
A0AV96	Ncoils	117	abcdefgabcdefgabcdefg	antiparallel
A0AV96	Ncoils	158	abcdefgabcdefgabcdefgefg	trimer
A0AV96	Ncoils	287	abcdefgabcdefgabcdefgabcdefg	trimer
A0AV96	Ncoils	545	abcdefgabcdefgabcdefg	tetramer
A0AV96	Paircoil	160	defgabcdefgabcdefgabcdefgabcdefgabcd	tetramer
A0AVF1	Marcoil	25	fgabcdefga	NA
A0AVF1	Marcoil	69	gabcdefgabcdefgabcdefg	parallel
A0AVF1	Marcoil	109	efgabcdefgabcdefgabcdefgabcdefgabcdefgabcdefgabcde	trimer
A0AVF1	Marcoil	236	bcdefgabcdefgdefgabcdefgab	trimer
A0AVF1	Marcoil	298	efgabcdefgabcde	antiparallel
A0AVF1	Ncoils	13	abcdefgabcdefgabcdefg	trimer
A0AVF1	Ncoils	66	abcdabcdefgabcdefgabcdefgefgdefg	parallel
A0AVF1	Ncoils	112	abcdefgabcdefgabcdefgabcdefgabcdefgabcdefgg	trimer
A0AVF1	Ncoils	167	abcdefgabcdefgabcdefg	trimer
A0AVF1	Ncoils	223	abcdefgabcdefgababcdefgabcdefgabcdefgefg	antiparallel
A0AVF1	Ncoils	284	abcdefgabcdefgabcdefg	antiparallel
A0AVF1	Paircoil	117	efgabcdefgabcdefgabcdefgabcdefgabcdefefgabcdefgabcdefgabcdefgabcdefgabcdefgab	antiparallel
A0AVF1	Paircoil	230	fgabcdefgabcdefgabcdefgabcdefgabcdefgabcdefgab	antiparallel
A0AVI2	Marcoil	482	defgabcdefgabcdefgabc	tetramer
A0AVI2	Marcoil	595	abcdefgabcdefg	parallel
A0AVI2	Marcoil	619	cdefgabcdefga	NA
A0AVI2	Marcoil	653	cdeefgabcdefgabcdef	trimer
A0AVI2	Ncoils	123	abcdefgabcdefgabcdefg	antiparallel
A0AVI2	Ncoils	231	abcdefgabcdefgabcdefg	tetramer
A0AVI2	Ncoils	339	abcdefgabcdefgabcdefg	parallel
A0AVI2	Ncoils	472	abcdefgabcabcdefgabcdefgabcdefgdefg	trimer
A0AVI2	Ncoils	588	abcdefgabcdefgabcdefg	trimer
A0AVI2	Ncoils	644	abcababcdefgabcdefgabcdefgefgabcdefg	antiparallel
A0AVI2	Ncoils	770	abcdefgabcdefgabcdefgabcdefg	antiparallel
A0AVI2	Ncoils	842	abcabcdefgabcdefgabcdefg	trimer
A0AVI2	Ncoils	957	abcdefgabcdefgabcdefg	parallel
A0AVI2	Ncoils	1754	abcdefgabcdefgabcdefg	trimer
A0AVI2	Paircoil	116	abcdefgabcdefgabcdefgabcdefgabcdefga	antiparallel
A0AVI2	Paircoil	222	fgabcdefgabcdefgabcdefgabcdefgabcd	tetramer
A0AVI2	Paircoil	402	fgabcdefgabcdefgabcdefgabcde	trimer
A0AVI2	Paircoil	458	bcdefgabcdefgaabcdefgabcdefgabcdefgabcdefgabgabc	trimer
A0AVI2	Paircoil	579	fgabcdefgabcdefgabcdefgabcdefgab	trimer
A0AVI2	Paircoil	643	gabcdefgabcdefgabcdefgabcdef	antiparallel
A0AVI2	Paircoil	767	efgabcdefgabcdefgabcdefgabcdefgabc	antiparallel
A0AVI2	Paircoil	840	fgabcdefgabcdefgabcdefgabcdefg	trimer
A0AVI2	Paircoil	947	efgabcdefgabcdefgabcdefgabcdefg	parallel
A0AVI2	Paircoil	1190	defgabcdefgabcdefgabcdefgabcde	trimer
A0AVI2	Paircoil	1886	abcdefgabcdefgabcdefgabcdefgab	parallel
A0AVI4	Paircoil	171	efgabcdefgabcdefgabcdefgabcdef	antiparallel
A0AVK6	Marcoil	143	abcgabcdefgabcdefgabcdefdef	parallel
A0AVK6	Marcoil	185	gabcdefgabcdefgabcdefgabcdefgabcgabcd	trimer
A0AVK6	Marcoil	438	abcdefgabcdefgabcdefgabcdefg	trimer
A0AVK6	Marcoil	615	gabcdefgabcdefg	antiparallel
A0AVK6	Ncoils	136	abcdefgabcdabcdefgabcdefgabcdefg	antiparallel
A0AVK6	Ncoils	186	abcdefgabcdefgabcdefgabcdefgdefgabcdefg	trimer
A0AVK6	Ncoils	305	abcdefgabcdefgabcdefg	trimer
A0AVK6	Ncoils	394	abcdefgabcdefgabcdefg	parallel
A0AVK6	Ncoils	437	aabcdefgabcdefgabcdefgabcdefgg	trimer
A0AVK6	Ncoils	609	abcdefgabcdefgabcdefg	antiparallel
A0AVK6	Paircoil	138	cdefgabcdefgabcdefgabcdefgabcdefgabcdefga	trimer
A0AVK6	Paircoil	183	efgabcdefgabcdefgabcdefgabcdefgabcdefgabcdefg	trimer
A0AVK6	Paircoil	435	fgabcdefgabcdefgabcdefgabcdefggbb	tetramer
A0AVK6	Paircoil	546	efgabcdefgabcdefgabcdefgabcdefgab	trimer
A0AVK6	Paircoil	599	efgabcdefgabcdefgabcdefgabcdefgabcde	trimer
A0AVT1	Marcoil	109	efgabcdefgabcdefgabcde	antiparallel
A0AVT1	Marcoil	347	defgabcdefgabcdefgabcabcdefga	trimer
A0AVT1	Marcoil	816	fgabcdefgabcdefgabcdefgabcdefgabcdefgab	trimer
A0AVT1	Ncoils	109	abcdefgabcdefgabcdefg	trimer
A0AVT1	Ncoils	344	abcaabcdefgabcdefgabcdefgbcdefg	parallel
A0AVT1	Ncoils	554	abcdefgabcdefgabcdefg	trimer
A0AVT1	Ncoils	773	abcdefgabcdefgabcdefg	antiparallel
A0AVT1	Ncoils	816	abcdefgabcdefgabcdefgfgabcdefgefgdefg	antiparallel
A0AVT1	Paircoil	100	cdefgabcdefgabcdefgabcdefgabcde	tetramer
A0AVT1	Paircoil	816	fgabcdefgabcdefgabcdefgabcdefgabcdefgabcdefbcdefgabcdefga	trimer
A0FGR8	Marcoil	474	abcdefgabcdefg	trimer
A0FGR8	Marcoil	511	gabcdefgabcdefgabcdefgabcd	trimer
A0FGR8	Marcoil	596	gabcdefgabcdefg	tetramer
A0FGR8	Marcoil	762	defgabcdefgabcdefgabcd	antiparallel
A0FGR8	Ncoils	150	abcdefgabcdefgabcdefg	parallel
A0FGR8	Ncoils	442	abcdefgabcdefgabcdefg	antiparallel
A0FGR8	Ncoils	474	abcdefgabcdefgabcdefg	trimer
A0FGR8	Ncoils	512	abcdefgabcdefgabcdefgabcdefg	trimer
A0FGR8	Ncoils	597	abcdefgabcdefgabcdefg	parallel
A0FGR8	Ncoils	762	abcdefgabcdefgabcdefg	parallel
A0FGR8	Paircoil	511	gabcdefgabcdefgabcdefgabcdefgabcgabc	trimer
A0FGR8	Paircoil	790	bcdefgabcdefgabcdefgabcdefgabc	parallel
A0FGR9	Marcoil	77	efgabcdefgabcdefgabcdefgabc	antiparallel
A0FGR9	Ncoils	73	abcdefgabcdefgabcdefgabcdefg	antiparallel
A0FGR9	Ncoils	310	abcdefgabcdefgabcdefg	antiparallel
A0FGR9	Paircoil	72	gabcdefgabcdefgabcdefgabcdefgabcd	antiparallel
A0FGR9	Paircoil	557	cdefgabcdefgabcdefgabcdefgabcde	antiparallel
A0JD32	Ncoils	31	abcdefgabcdefgabcdefg	parallel
A0JD32	Ncoils	63	abcdefgabcdefgabcdefgdefgabcdefg	trimer
A0JD32	Paircoil	62	gabcddefgabcdefgabcdefgabcdefgabcdefgabcdefg	antiparallel
A0JLT2	Marcoil	195	abcdefgabcdefgabcdefgabcdefgabcd	antiparallel
A0JLT2	Ncoils	198	aabaabcdefgabcdefgabcdefgfgg	antiparallel
A0JNW5	Marcoil	26	efgabcdefgabcdefgabcdefgabc	tetramer
A0JNW5	Marcoil	245	cdefgabcdefgabcdefgabcdefgabcdefgabcdefgabcdefgabc	trimer
A0JNW5	Marcoil	382	defgabcdefgabcdefgabcdefgabcde	parallel
A0JNW5	Marcoil	907	efgabcdefgabcd	tetramer
A0JNW5	Marcoil	1048	gabcdefgabcdefgabcdefg	trimer
A0JNW5	Marcoil	1418	cdefgabcdefgabcdefgabcdefgabcdefgabcdefgabcdefg	parallel
A0JNW5	Ncoils	24	abcababcdefgabcdefgabcdefgefg	tetramer
A0JNW5	Ncoils	210	abcdefgabcdefgabcdefg	antiparallel
A0JNW5	Ncoils	246	abcdabcdefgabcdefgabcdefgefgdefg	antiparallel
A0JNW5	Ncoils	386	abcdefgabcdefgabcdefgabcdefg	parallel
A0JNW5	Ncoils	541	aabcdefgabcdefgabcdefgbcdefg	tetramer
A0JNW5	Ncoils	749	abcdefgabcdefgabcdefg	tetramer
A0JNW5	Ncoils	827	abcdabcdefgabcdefgabcdefg	trimer
A0JNW5	Ncoils	903	abcabcdefgabcdefgabcdefgdefg	trimer
A0JNW5	Ncoils	1049	abcdefgabcdefgabcdefg	trimer
A0JNW5	Ncoils	1106	abcdefgabcdefgabcdefgabcdefg	trimer
A0JNW5	Ncoils	1268	abcdefgabcdefgabcdefg	parallel
A0JNW5	Ncoils	1416	abcabcdabcdefgabcdefgabcdefgabcdefgabcdefgabcdefg	parallel
A0JNW5	Paircoil	23	gabcdefgabcdefgabcdefgabcdefga	tetramer
A0JNW5	Paircoil	207	efgabcdefgabcdefgabcdefgabcdefgabefgabcdefgabcdefgabcdefgabcdefgabcde	trimer
A0JNW5	Paircoil	376	efgabcdefgabcdefgabcdefgabcdefgabcdef	parallel
A0JNW5	Paircoil	535	efgabcdefgabcdefgabcdefgabcdefgabcdefgab	trimer
A0JNW5	Paircoil	746	efgabcdefgabcdefgabcdefgabcdefgab	tetramer
A0JNW5	Paircoil	821	efgabcdefgabcdefgabcdefgabcdefg	trimer
A0JNW5	Paircoil	900	efgabcdefgabcdefgabcdefgabcdefgabcdefgabcd	tetramer
A0JNW5	Paircoil	1097	defgabcdefgabcdefgabcdefgabcdefgabcfgc	trimer
A0JNW5	Paircoil	1139	defgabcdefgabcdefgabcdefgabcde	trimer
A0JNW5	Paircoil	1176	abcdefgabcdefgabcdefgabcdefgabc	tetramer
A0JNW5	Paircoil	1363	fgabcdefgabcdefgabcdefgabcdefgabcdefgabc	parallel
A0JNW5	Paircoil	1416	abcdefgabcdefgabcdefgabcdefgabcdefgabcdefgabcdefg	parallel
A0JP26	Marcoil	199	abcdefgabcde	NA
A0JP26	Marcoil	281	abcdefgabcdefgabcdef	antiparallel
A0JP26	Marcoil	361	defgabcdefgabcdefgabcdeefgabcdefgabcdefgabcdefgabcdefgabcdefga	tetramer
A0JP26	Marcoil	462	gabcdefgabcdefgabcdefgabcdefgabcdefgabcdefgabcdefgabcdefgabcdefgabcdefgabcdefgabcdefgabcdefgabcdefgabcdefgabcdefgabcdefg	parallel
A0JP26	Ncoils	154	abcdefgabcdefgabcdefg	trimer
A0JP26	Ncoils	185	abcabcdefgabcdabcdefgabcdefgabcdefggabcdefg	trimer
A0JP26	Ncoils	280	aabcdefgabcdefgabcdefg	antiparallel
A0JP26	Ncoils	322	abcdefgabcdefgabcdefg	parallel
A0JP26	Ncoils	354	abcdefgabcdefgabcdefgdabcdefgabcdefgabcdefgabcdabcdefgabcdefgabcdefg	trimer
A0JP26	Ncoils	463	abcabcdefgabcdefgabcdefgababcdeabcdefgabcdefgabcdefgabcdabcdefgabcdefgabcdefgabcdefgabcdefgcabcdefgabcdefgabcdefgefggfg	trimer
A0JP26	Paircoil	154	abcdefgabcdefgabcdefgabcdecdefgabcdefgabcdefgabcdefgabcdefgabcdefgade	trimer
A0JP26	Paircoil	279	gabcdefgabcdefgabcdefgabcdefgab	trimer
A0JP26	Paircoil	462	cdefgbcdefgabcdefgabcdefgabcdefgabcdefgabcgabcdefgabcdefgabcdefgabcdefgabcdefgabcdefgabcdefgabcdefgabcdebcdefgabcdefcdef	trimer
A0MZ66	Marcoil	1	fgabcdefgabcdefgabcdefgabcdefgabcdefgabcdefgabcdefgabcdefgabcdefgabcdefgabcdefgabcdefgabcdefgabcdefgabcdefgab	trimer
A0MZ66	Marcoil	133	defgabcdefgabcdefgabcdefgabcdefgabcdefgabcdefgabcdefgabcdefgabcdefgabcdefgabcdefgabcdefgabcdefgabcdefgabcdefgabcdefgabcdefgafgabcdefgabcdefgabcdefgabcdefgabcdefgababcdefgabcdefgabcdefgabcdefgabcdefgabcdefgabcdefgabcdefgab	parallel
A0MZ66	Marcoil	388	defgabgabcdefgabcdefgabccdefgabcg	parallel
A0MZ66	Marcoil	443	efgabcdefgabcdefgab	trimer
A0MZ66	Marcoil	465	cdefgabcdefgabcdefgabcde	trimer
A0MZ66	Marcoil	605	gabcdefgabcdefgabcdef	trimer
A0MZ66	Ncoils	3	abcdefgabcdefgabcdefgabcdefgabcdefgabcdefgabcdefgabcdefgabcdefgabcdefgabcdefgabcdefgabcdefgabcdefgefgdefg	trimer
A0MZ66	Ncoils	130	abcdefgabcdefgabcdefgabcdefgabcdefgabcdefgabcdefgabcdefgabcdefgabcdefgabcdefgabcdabcdefgabcdefgabcdefgefgabcdefgabcdefgabcdefg	trimer
A0MZ66	Ncoils	259	abcabcdefgabcdabcdefgabcdefgabcdefgababcdefgabcdefgabcdefgabcdefgabcdefgabcdefgabcdefgabcdefg	parallel
A0MZ66	Ncoils	388	abcdefgabcdefgabcdefgabcdefgdefgg	parallel
A0MZ66	Ncoils	439	abcdefgabcdefgabcdefgefg	trimer
A0MZ66	Ncoils	470	aabcdefgabcdefgabcdefg	antiparallel
A0MZ66	Ncoils	606	abcdefgabcdefgabcdefg	trimer
A0MZ66	Paircoil	1	fgabcdefgabcdefgabcdefgabcdefgabcdefgabcdefgabcdefgabcdefgabcdefgabcdefgabcdefgabcdefgabcdefgabcdefgabcdefgab	trimer
A0MZ66	Paircoil	122	gabcdefgabcdefgabcdefgabcdefgabcdefgabcdefgabcdefgabcdefgabcdefgabcdefgabcdefgabfgefgabcdefgabcdefgabcdefgabcdefgabcdefgefgabcdefgabcdef	trimer
A0MZ66	Paircoil	259	efgabcdefgabcdefgabcdefgabcdefgbcdefgabcdefgabcdefgabcdefgabcdefgabcdefgabcdefgabcdefgabcdefga	parallel
A0MZ66	Paircoil	397	fgabcdefgabcdefgabcdefgabcde	trimer
A0MZ66	Paircoil	437	fgabcdefgabcdefgabcdefgabcdefgabc	trimer
A0PJE2	Marcoil	294	cdefgabcdefgabcdefgabcde	antiparallel
A0PJE2	Ncoils	123	abcdefgabcdefgabcdefg	tetramer
A0PJE2	Ncoils	292	abcdefgabcdefgabcdefgefg	parallel
A0PJE2	Paircoil	110	fgabfgabcdefgabcdefgabcdefgabcdefgabcde	tetramer
A0PJW8	Marcoil	50	abcdefgabcdefgabcdecdefg	tetramer
A0PJW8	Ncoils	49	aabcabcdefgabcdefgabcdefgabcdefg	antiparallel
A0PJW8	Paircoil	21	cdefgabcdefgabcdefgabcdefgabcdefgabcdefefgabcdefgabccd	trimer
A0PJX0	Marcoil	119	abcdefgabcdefgabcdefgabcdefg	parallel
A0PJX0	Ncoils	119	abcabcdefgabcdefgabcdefgdefg	trimer
A0PJX0	Paircoil	113	bcdefgabcdefgabcdefgabcdefgabcdefgabcdefgabcdefgabcdef	parallel
A0PJX2	Marcoil	13	bcdefgabcdefgabcdefgab	trimer
A0PJX2	Ncoils	12	abcdefgabcdefgabcdefg	trimer
A0PJX2	Ncoils	195	abcdefgabcdefgabcdefg	parallel
A0PJX4	Ncoils	66	abcdefgabcdefgabcdefg	trimer
A0PJX8	Ncoils	251	abcdefgabcdefgabcdefg	tetramer
A0PJY2	Marcoil	221	cdefgabcdefgabcdefgabc	parallel
A0PJY2	Ncoils	219	abcdefgabcdefgabcdefgabcdefg	parallel
A0PJY2	Paircoil	215	defgabcdefgabcdefgabcdefgabcdefgabc	parallel
A0PJZ0	Marcoil	35	defgabcdefgabcdefgabcdefgabcdefgabcde	antiparallel
A0PJZ0	Ncoils	39	abcdefgabcdefgabcdefgabcdefgabcdefg	antiparallel
A0PJZ0	Ncoils	145	abcdefgabcdefgabcdefg	trimer
A0PJZ0	Paircoil	25	bcdefgabbcdefgabcdefgabcdefgabcdefgabcdefgabcdefgabcd	antiparallel
A0PJZ0	Paircoil	134	defgabcdefgabcdefgabcdefgabcdefg	tetramer
A0PJZ3	Ncoils	118	abcdefgabcdefgabcdefg	trimer
A0PJZ3	Ncoils	418	abcdefgabcdefgabcdefg	trimer
A0PJZ3	Paircoil	2	bcdefgabcdefgabcdefgabcdefgabc	trimer
A0PK00	Marcoil	1	defgabcdefgabcdefgabcdefgabcdefgabcdefgabcdefgabcdefgabcdefgabcdefgabcdefgabcdefgabcdefgabcdefg	antiparallel
A0PK00	Ncoils	5	abcdefgabcdefgabcdefgabcdefgabcdefgefgabcdabcdefgabcdefgabcdefgabcdefgcdefgabcdefgfggdefg	trimer
A0PK00	Paircoil	1	defgabcdefgabcdefgabcdefgabcdefgabcdefgabcdbcdefgaefgabcdefgabcdefgabcdefgabcgafgaefgabcdabcdefde	antiparallel
A0PK11	Marcoil	158	efgabcdefgabcdefgabcdefgabcdefg	tetramer
A0PK11	Marcoil	216	defgabcdefgabc	tetramer
A0PK11	Ncoils	154	abcdefgabcdefgabcdefgabcdefgabcdefg	tetramer
A0PK11	Paircoil	146	gabcdefgabcdefgabcdefgabcdefgabcdefgabcdefgab	tetramer
A0ZSE6	Ncoils	2	abcdefgabcdefgabcdefg	trimer
A0ZSE6	Ncoils	60	abcdefgabcdefgabcdefgabcdefg	trimer
A0ZSE6	Paircoil	56	defgabcdefgabcdefgabcdefgabcdefgabc	trimer
A1A4G5	Marcoil	107	cdefgabcdefgabcdefgabcdefgabcdefgabcdefgabcdefgabcdefgabcdefgab	trimer
A1A4G5	Ncoils	27	abcdefgabcdefgabcdefg	antiparallel
A1A4G5	Ncoils	71	abcdefgabcdefgabcdefg	tetramer
A1A4G5	Ncoils	98	abcdefgabcdefgabcdefg	trimer
A1A4G5	Ncoils	133	ababcdefgabcdefgabcdefggabcdefggbcdefg	trimer
A1A4G5	Paircoil	132	efefgacdefgabcdefgabcdefgabcdefgabcdbcd	antiparallel
A1A4S6	Marcoil	17	cdefgabcdefgabcdefgabcdefgabcdefgabcdefgabcdefgabcdefg	trimer
A1A4S6	Marcoil	74	fgabcdefgabcdabcdefgabcdgabcdefgabcdefgabcdefgabcdefgabcdefgabcdefgabcdefgabcdefgabcdefgabcdefgabcdeabcdefgabfgabcdefgab	antiparallel
A1A4S6	Marcoil	211	abcdefgabcdefgabcdefgabcdefgabcdefgabcdefgabcdefgabcdefgabc	trimer
A1A4S6	Ncoils	19	abcabcdefgabcdefgabcdefgdefgefgdefgefgefgabcdefg	tetramer
A1A4S6	Ncoils	80	abcabcdefgabcdabcdefgabcdefgabcdefgcdabcabcdefgabcdefgabcdefgabcdefgaabababcdefgabcdefgabcdefgabcdefgdefgabcdefgabcdefg	antiparallel
A1A4S6	Ncoils	218	abcdefgabcdefgabcdefgabcdefgabcdefgdefgabcdefg	trimer
A1A4S6	Ncoils	353	abcdefgabcdefgabcdefg	parallel
A1A4S6	Ncoils	445	abcdefgabcdefgabcdefg	trimer
A1A4S6	Ncoils	506	abcdefgabcdefgabcdefggabcdefg	tetramer
A1A4S6	Ncoils	553	abcdefgabcdefgabcdefgefg	antiparallel
A1A4S6	Paircoil	17	cdefgabcdefgabcdefgabcdefgabcdefgabcdefgabcdefgabcdefgcdefgabcdebcdefgabcdefgabcdefgabcdefgabcdefg	trimer
A1A4S6	Paircoil	116	defgabcdefgabcdefgabcdefgabcdefgabcdefgabcfgabcdefgabcdefgabcdefgabcdefgabcdefga	trimer
A1A4S6	Paircoil	209	fgabcdefgabcdefgabcdefgabcdefgabcdefgabcdefgabcd	trimer
A1A4S6	Paircoil	351	cdefgabcdefgabcdefgabcdefgabcde	trimer
A1A4S6	Paircoil	403	fgabcdefgabcdefgabcdefgabcdefgabcdefgabcdefgabcdefga	trimer
A1A4S6	Paircoil	504	efgabcdefgabcdefgabcdefgabcdefdefg	parallel
A1A4S6	Paircoil	546	abcdefgabcdefgabcdefgabcdefgabc	antiparallel
A1A4V9	Marcoil	10	defcdefgabcdefgabcdefgabcdefgabcdefgabc	trimer
A1A4V9	Marcoil	85	bcdefgabcdefgabcdefgabcdef	trimer
A1A4V9	Marcoil	239	gabcdefgabcdefgaabcdefgabcde	trimer
A1A4V9	Marcoil	279	abcddefgabcdefgabcdefgabcdefgabcdefgabcdef	parallel
A1A4V9	Ncoils	7	abcdabcdefgabcdefgabcdefgefgabcdefg	trimer
A1A4V9	Ncoils	84	abcaabcdefgabcdefgabcdefg	parallel
A1A4V9	Ncoils	138	abcdefgabcdefgabcdefg	antiparallel
A1A4V9	Ncoils	240	abcdefgabcdefgabcdefgg	antiparallel
A1A4V9	Ncoils	279	abcdabcaabcdefgabcdefgabcdefgdefgabcdefg	parallel
A1A4V9	Paircoil	1	bfgefgabcdabcdefgabcdefgabcdefgabcdefgabcdefgabc	trimer
A1A4V9	Paircoil	78	efgabcdefgabcdefgabcdefgabcdefgab	trimer
A1A4V9	Paircoil	273	bcdefgabcdefgaabcdefgabcdefgabcdefgabcdefgabc	parallel
A1A4Y4	Marcoil	160	afgabcdefgabcdefga	parallel
A1A4Y4	Ncoils	1	abcdefgabcdefgabcdefgabcdefg	trimer
A1A4Y4	Ncoils	156	abcaabcdefgabcdefgabcdefg	antiparallel
A1A519	Marcoil	2	cdefgabcdefgabcdefgab	parallel
A1A519	Marcoil	144	cdefgabcdefgabcdefgabcdef	trimer
A1A519	Marcoil	263	gabcdeeabgabcdefgabcdefgabcdefgabcdefgabcdefgabcdef	trimer
A1A519	Ncoils	1	abcdefgabcdefgabcdefgggdefgcdefg	tetramer
A1A519	Ncoils	135	abcdefgabcdefgabcdefgabcdefgabcdefg	trimer
A1A519	Ncoils	264	abcdefabcdefgababcdefgabcdefgabcdefggbcdefg	parallel
A1A519	Paircoil	1	bcdgabcdefgabcdefgabcdefgabcdefgab	parallel
A1A519	Paircoil	119	abcdefefgabcdefgabcdefgabcdefgabcdefg	trimer
A1A519	Paircoil	260	defgdefgabcdefgabcdefgabcdefgabcde	trimer
A1A5B4	Marcoil	730	efgabcdefgabcdefga	parallel
A1A5B4	Ncoils	40	abcdefgabcdefgabcdefg	antiparallel
A1A5B4	Ncoils	239	abcdefgabcdefgabcdefg	tetramer
A1A5B4	Ncoils	733	abcdefgabcdefgabcdefg	parallel
A1A5B4	Paircoil	730	efgabcdefgabcdefgabcdefgabcdefga	parallel
A1A5D9	Marcoil	44	efgabcdefgabcdefgabcdefgabcdefgabcdefgabcdefgabcdefgabcdefgabccdefgabcdefgabcdefgabcdefgabcdefgabcdefgabcgabcdefgabcdefgabcdefgabcdefgabcdefgabcdefgabcdefgabcdefgabcdefgabcdefgabcdefgabcdefgabcdefgabcdefgabcdefgabcdefgabcdefgabcdefgabcdefgabcdefgabcdefgabcdefgabcde	parallel
A1A5D9	Marcoil	347	fgabcdefgabcdefgabcdefgabcdefgabcdefgabcdefgabcdcdefgabcdefgabcdefgabcdefgabcdefgabcdefgabcdefgabcdefgabcdefgabcdefgabcdefgabcdefgabc	antiparallel
A1A5D9	Ncoils	47	abcdefgabcdefgabcdefgabcdefgabcdefgabcdefgabcdefgdefgefgdefgabcdabcdefgabcdefgabcdefgabcdefgabcdefgabcdabcdefgabcdefgabcdefgabcdefgabcdefgabcdefgabcdefgabcdefgabcdefgabcdefgabcdefgabcdefgabcdefgabcdefgabcdefgabcdefgabcdefgabcdefgabcdefgabcdefgabcdefgfgabcdefgabcdefg	parallel
A1A5D9	Ncoils	349	abcdabcabcdefgabcdefgabcdefgabcdefgabcdefgdefgefgefabcdefgabcdefgabcdefgabcdefgabcdefgabcdefgabcdefgabcdefgabcdefgabcdefg	antiparallel
A1A5D9	Paircoil	48	bcdefgabcdefgabcdefgabcdefgabcdefgabcdefgabcdefgabcdefgabcgabcdabcdefgabcdefgabcdefgabcdefgabcdefcdefgabcdefgabcdefgabcdefgabcdefgabcdefgabcdefgabcdefgabcdefgabcdefgabcdefgabcdefgabcdefgabcdefgabcdefgabcdefgabcdefgabcdefgabcdefgabcdefgabcdefgabcdefgabcdedefgabcdefgab	parallel
A1A5D9	Paircoil	353	efgabcdefgabcdefgabcdefgabcdefgabcdefgabcde	parallel
A1A5D9	Paircoil	397	efgabcdefgabcdefgabcdefgabcdefgabcdefgabcdefgabcdefgabcdefgabcdefgabcdefgabcdefgabc	antiparallel
A1IGU5	Marcoil	46	abcdefgabcdefgabcd	tetramer
A1IGU5	Marcoil	66	bcdefgabcdefgabcdefgabcdefgabcdefgabcdefgabcdefgabcdefgabcdefgabcdefgab	trimer
A1IGU5	Marcoil	195	gabcdefgabcdefgabcdefefgabcdefgabcdefgabcdefgabcdefgabcdefgabcdefgabccdefgabcdefgabcdefgabcdefgabcdefgabcde	tetramer
A1IGU5	Marcoil	358	bcdefgabcdefgabcdefgabcdefgabcdefgabcdefgabcdefgabcdefga	antiparallel
A1IGU5	Marcoil	427	fgabcdefgabcdefgabcd	tetramer
A1IGU5	Marcoil	460	defgabcdefgabcdefgabcd	tetramer
A1IGU5	Ncoils	21	abcdefgabcdefgabcdefg	trimer
A1IGU5	Ncoils	75	abcdabcdefgabcdefgabcdefgabcdefgabcdefgdefgabcdefgabcdefgabcdefg	trimer
A1IGU5	Ncoils	193	abcabcdefgabcdefgabcdefgabcdefgfgabcdefgabcdefgabcdefgefgabcdefgdefgabcdefg	tetramer
A1IGU5	Ncoils	269	abcdefgabcdefgabcdefgabcdefgabcdefg	tetramer
A1IGU5	Ncoils	361	abcdefgabcdefgabcdefggabcdefg	trimer
A1IGU5	Ncoils	417	abcdeabcdefgabcdefgabcdefgefgdefg	trimer
A1IGU5	Ncoils	457	abcdefgabcdefgabcdefg	tetramer
A1IGU5	Paircoil	21	abcdebcdefgabcdefgabcdefgabcdefgabcdefgabcd	tetramer
A1IGU5	Paircoil	65	efcdefgabcdefgabcdefgabcdefgabcdefgabcdefgabcdefgabcdefcdefgabcdefgabcdefg	trimer
A1IGU5	Paircoil	195	gabcdefgabcdefgabcdefgabcdefgababcdefgabcdefgabcdefgabcdefgabcdf	tetramer
A1IGU5	Paircoil	263	bcdefgabcdefgabcdefgabcdefgabcdefgabcdef	tetramer
A1IGU5	Paircoil	358	bcdefgabcdefgefgabcdefgabcdefgabcdefgabcdefgabcda	trimer
A1IGU5	Paircoil	411	bcdefgabcdefgabcdefgabcdefgabcfgabcd	tetramer
A1IGU5	Paircoil	455	fgabcdefgabcdefgabcdefgabcde	antiparallel
A1KZ92	Marcoil	1164	defgabcdefgabcdefgabcde	tetramer
A1KZ92	Marcoil	1362	abcdefgabcdefgabcdefgabcdefgabcdefg	tetramer
A1KZ92	Ncoils	73	abcdefgabcdefgabcdefg	antiparallel
A1KZ92	Ncoils	655	abcdefgabcdefgabcdefg	trimer
A1KZ92	Ncoils	975	abcdefgabcdefgabcdefg	antiparallel
A1KZ92	Ncoils	1161	abcdefgabcdefgabcdefgabcdefg	parallel
A1KZ92	Ncoils	1362	abcdefgabcdefgabcdefgabcdefgabcdefg	tetramer
A1KZ92	Paircoil	68	cdefgabcdefgabcdefgabcdefgabcdefgabg	antiparallel
A1KZ92	Paircoil	105	cdefgabcdefgabcdefgabcdefgabcdef	antiparallel
A1KZ92	Paircoil	597	efgabcdefgabcdefgabcdefgabcdefgabc	tetramer
A1KZ92	Paircoil	883	efgabcdefgabcdefgabcdefgabcdef	parallel
A1KZ92	Paircoil	958	efgabcdefgabcdefgabcdefgabcdefga	antiparallel
A1KZ92	Paircoil	1243	abcdefgabcdefgabcdefgabcdefgabcdefg	trimer
A1KZ92	Paircoil	1346	cdefgabcdefgabfgabcdefgabcdefgabcdefgabcdefgabcdefgabcde	antiparallel
A1L020	Marcoil	184	fgabcdefgabc	NA
A1L020	Marcoil	275	bcdefgabcdefgabcdefgabcdefgabcdefg	tetramer
A1L020	Ncoils	112	abcdefgabcdefgabcdefg	trimer
A1L020	Ncoils	179	abcdefgabcdefgabcdefgabcdefg	antiparallel
A1L020	Ncoils	270	abcdefgabcdabcdefgabcdefgabcdefg	antiparallel
A1L020	Paircoil	140	gabcdefgabcdefgabcdefgabcdefg	trimer
A1L020	Paircoil	178	gabcdefgabcdefgabcdefgabcdefgabcdefg	trimer
A1L020	Paircoil	275	bcdefgabcdefgabcdefgabcdefgabcdefg	tetramer
A1L0T0	Marcoil	417	cdefgabcdefgabcdefgabcd	parallel
A1L0T0	Ncoils	179	abcdefgabcdefgabcdefg	antiparallel
A1L0T0	Ncoils	363	abcdefgabcdefgabcdefg	tetramer
A1L0T0	Ncoils	415	abcdefgabcdefgabcdefgdefgefg	antiparallel
A1L0T0	Ncoils	584	abcabcdefgabcdefgabcdefgefg	trimer
A1L0T0	Paircoil	570	fgabcdefgabbcdefgabcdefgabcdefgabcdefgabcga	trimer
A1L157	Marcoil	116	bcdebcdefgabcdef	trimer
A1L157	Ncoils	112	abcdefgabcdefgabcdefgefg	trimer
A1L157	Ncoils	139	abcdefgabcdefgabcdefg	tetramer
A1L162	Marcoil	59	cdefgabcdefgabcdefgabcdefgabcdefgabcdefgabcdefgabcdefgabcdefgabcdefgabcdefgabcdefgabcdefgab	trimer
A1L162	Ncoils	18	abcdefgabcdefgabcdefgcdefgabcdefgabcdefg	trimer
A1L162	Ncoils	64	abcdefgabcdefgabcdefgabcdefg	trimer
A1L162	Ncoils	108	abcabcdefgabcdefgabcdefgdefg	trimer
A1L162	Paircoil	67	defgabcdefgabcdefgabcdefgabcde	trimer
A1L162	Paircoil	101	cdefgabcdefgabcdefgabcdefgabcdecdefgabcdefgabcdef	trimer
A1L167	Ncoils	17	abcdefgabcdefgabcdefg	antiparallel
A1L167	Ncoils	127	abcdefgabcdefgabcdefgabcdefg	antiparallel
A1L167	Paircoil	109	bcdefgabcdefgabcdefgabcdefgabcdec	trimer
A1L168	Marcoil	8	fgabcdefgabcdefgabcdefgabcdefgabcdefgabcdefgabcdefgabcdefgabcdefgabcdefgabcd	antiparallel
A1L168	Ncoils	31	abcdefgabcdefgabcdefgabcdefgabcdefgabcdefgabcdefg	antiparallel
A1L168	Paircoil	33	cdefgabcdefgabcdefgabcdefgabcdefgabcdefgabcdefgabcdefg	antiparallel
A1L170	Ncoils	48	abcdefgabcdefgabcdefg	trimer
A1L188	Ncoils	48	abcdefgabcdefgabcdefg	parallel
A1L190	Marcoil	1	efgabcdefgabcdefgabcdefgabcdefgabcdefgabcdefgabcdfgabcdefgabcdefgabcdefgabcdefgaefgabfg	antiparallel
A1L190	Ncoils	4	abcdabcabcdefgabcdefgabcdefgabcdefgdefgefg	antiparallel
A1L190	Ncoils	52	abcabcdefgabcdefgabcdefgcdefgabcdefg	trimer
A1L190	Paircoil	7	defgabcdefgabcdefgabcdefgabcdefgabcdefgabcdebc	antiparallel
A1L190	Paircoil	54	cdefgabcdefgabcdefgabcdefgabcdefgab	antiparallel
A1L390	Marcoil	98	defgabcdefgabcdefgabcdefga	tetramer
A1L390	Marcoil	134	gabcdefgabcdefgabcdefgabc	parallel
A1L390	Marcoil	230	gabcdefgabcdefgabcdefgabcdefgabcd	trimer
A1L390	Marcoil	426	gabcdefgabcdefgabcdefgabcdefgabcdefgabcdefg	tetramer
A1L390	Marcoil	564	cdefgabcdefgabcdefgabcdefgabcde	trimer
A1L390	Marcoil	876	gabcdefgabcdefgabcdefc	parallel
A1L390	Marcoil	1201	defgabcdefgabcdef	tetramer
A1L390	Ncoils	94	abcdefgaabcdefgabcdefgabcdefg	tetramer
A1L390	Ncoils	135	abcdefgabcdefgabcdefgabcdefg	parallel
A1L390	Ncoils	190	abcdefgabcdefgabcdefgabcdefg	tetramer
A1L390	Ncoils	231	abcdefgabcdefgabcdefgabcdefgabcdefg	trimer
A1L390	Ncoils	268	aabcdefgabcdefgabcdefg	tetramer
A1L390	Ncoils	362	abcdefgabcdefgabcdefgbcdefgabcdefg	antiparallel
A1L390	Ncoils	441	abcdefgabcdefgabcdefgabcdefgabcdefg	trimer
A1L390	Ncoils	561	abcdabcdabcdefgabcdefgabcdefg	trimer
A1L390	Ncoils	878	abcabcdefgabcdefgabcdefg	tetramer
A1L390	Ncoils	1198	abcdefgabcdefgabcdefg	tetramer
A1L390	Paircoil	89	fgabcgabcdefgabcdefgabcdefgabcdefgabcd	trimer
A1L390	Paircoil	133	fgabcdefgabcdefgabcdefgabcdefg	parallel
A1L390	Paircoil	228	efgabcdefgabcdefgabcdefgabcdefgabcdbcdefgabcdefgabcdefgab	trimer
A1L390	Paircoil	351	defgabcdefgabcdbcdefgabcdefgabcdefgabcdefgabc	trimer
A1L390	Paircoil	451	efgabcdefgabcdefgabcdefgabcdefgab	trimer
A1L390	Paircoil	559	bcdefgabcdefgabcdefgabcdefgabcf	parallel
A1L390	Paircoil	597	bcdefgabcdefgabcdefgabcdefgabc	antiparallel
A1L390	Paircoil	636	gabcdefgabcdefgabcdefgabcdefgab	parallel
A1L390	Paircoil	699	abcdefgabcdefgabcdefgabcdefgab	trimer
A1L443	Marcoil	479	bcdefgabcdedefgabcdefgabcdefg	parallel
A1L443	Ncoils	273	abcabcdefgabcdefgabcdefg	antiparallel
A1L443	Ncoils	479	abcdefgaabcdefgabcdefgabcdefg	trimer
A1L443	Paircoil	475	efgabcdefgabcdefgabcdefgabcdefgabad	trimer
A1L4H1	Marcoil	1488	fgabcdefgabcdefgabcdefgabcdefgabcdefgabcdefgabcdefgabcdefgabcdef	trimer
A1L4H1	Ncoils	1490	abcdefgabcdefgabcdefgabcdefgabcdefgabcdefgefgabcdefgabcdefg	tetramer
A1L4H1	Paircoil	1489	gabcdefgabcdefgabcdefgabcdefgabcdefgabcdefgabcdefgabgabcdefgabcdef	trimer
A1L4K1	Marcoil	44	bcdefgabcdefgabcdefgabcdefgabcdefga	tetramer
A1L4K1	Marcoil	194	cdefgabcdefgabcdefgabcdefgabcdefgabcdefgabcdefgabcdefgabcdefgabcdefgcdefgabcdefgabcdefgabcdefgabcdefgabcdefgabcdefgabcdabcdefgabcfgabcdefgab	trimer
A1L4K1	Ncoils	44	abcdefgabcdefgabcdefabcdefgabcdefgabcdefg	tetramer
A1L4K1	Ncoils	195	abcdefgabcdabcdefgabcdefgabcdefgabcdefgabcdefgabcdefgabcdefgdefgaabcdefgabcdefgabcdefgabcdefgdefgabcdefgabcdefgabcdefgabcdefgcdefgabcdefgabcdefg	trimer
A1L4K1	Paircoil	38	bcdefgabcdefgabcdefgabcdefgabcdefgfgabcdabcdef	tetramer
A1L4K1	Paircoil	205	gabcdefgabcdefgabcdefgabcdefgabcdefgabcdefgabcdeabcdefgabcdefgabcdefgabcdefgabcdefgabcdebcdefgabcdefgabcdefgabcdefgaefgabcdefgabcdefgabcdefgab	antiparallel
A1X283	Marcoil	526	efgadefgabcdefgabcdcdefga	trimer
A1X283	Ncoils	233	abcdefgabcdefgabcdefg	antiparallel
A1X283	Ncoils	300	abcdefgabcdefgabcdefgefg	trimer
A1X283	Ncoils	525	abababcdefgabcdefgabcdefgg	parallel
A1X283	Paircoil	154	defgabcdefgabcdefgabcdefgabcdegabc	trimer
A1X283	Paircoil	299	gabcdefgabcdefgabcdefgabcdefga	antiparallel
A1XBS5	Marcoil	1	cdefgabcdefgabcdefgabcdefgabcdefgabcdefgabcdefgabcdefgabcdefgabcdefbcdefgabcdefgabcdefgabcdefgabcdefgabcdefgabcdefgabcdefgaefgabcdefgabcdefgabcdefgabcdefgabcdefgabcdefgabcdefgabcdefgabcdefgab	trimer
A1XBS5	Marcoil	264	gabcdefgabcdefgabcdefga	parallel
A1XBS5	Ncoils	2	abcdabcdefgabcdefgabcdefgefgdefgabcdefgabcdefgabcdefgabcdefg	parallel
A1XBS5	Ncoils	70	abcdabcdefgabcdefgabcdefgefg	trimer
A1XBS5	Ncoils	105	aaabcabcdefgabcdefgabcdefgefgefgabcdefgabcdefgabcdabcdefgabcdefgabcdefgabcdefgg	parallel
A1XBS5	Ncoils	192	abcabcdabcdefgabcdefgabcdefg	antiparallel
A1XBS5	Ncoils	264	aabcdefgabcdefgabcdefg	tetramer
A1XBS5	Paircoil	1	cdefgabcdefgabcdefgabcdefgabcdefgabcdefgabcdefgabcdefgabcdefgab	trimer
A1XBS5	Paircoil	65	cdefgabcdefgabcdefgabcdefgabcdebc	antiparallel
A1XBS5	Paircoil	99	defdefgabcdefgabcdefgabcdefgabcdefgabcd	antiparallel
A1XBS5	Paircoil	139	fgebcdefgabcdefgabcdefgabcdefgabcdefgabcdefgabcdd	trimer
A1XBS5	Paircoil	254	defgabcdefgabcdefgabcdefgabcdefgabc	trimer
A1YPR0	Marcoil	133	efgabcdefcdefgabcdefgabcdefgabcdefgabgabcdefgab	trimer
A1YPR0	Marcoil	284	efefgabcdefbc	NA
A1YPR0	Marcoil	541	efgabcdefgabcdefgabcdefgabcd	trimer
A1YPR0	Ncoils	97	abcdefgabcdefgabcdefg	trimer
A1YPR0	Ncoils	135	aabcaaaababcdefgabcdefgabcdefgdefgefgefggfg	trimer
A1YPR0	Ncoils	275	abcdefgabcdefgabcdefg	parallel
A1YPR0	Ncoils	537	abcdefgabcdefgabcdefgabcdefgcdefgcdefgabcdefg	trimer
A1YPR0	Paircoil	86	abcdefgabcdefgabcdefgabcdefgab	antiparallel
A1YPR0	Paircoil	145	bcdefgabcdefgabcdefgabcdefgabc	trimer
A1YPR0	Paircoil	539	cdefgabcdefgabcdefgabcdefgabcdefgab	trimer
A1Z1Q3	Marcoil	4	defgabcdeefgabcdefgabcdefgabcdefgabcdefgabcdefgabcdefgabcdefgabcdefgabcdefgabcdefgabcdefgab	trimer
A1Z1Q3	Marcoil	241	defgabgabcdefgabcdefgabcdefgabcdefgabcdefgab	trimer
A1Z1Q3	Marcoil	331	gabcdefgabcdefgabcdecdefgabcdefga	trimer
A1Z1Q3	Ncoils	4	aabcabcdaabcdefgabcdefgabcdefgabcdefabcdabcdefgabcdefgabcdefgabcdefgabcdefgabcdefg	trimer
A1Z1Q3	Ncoils	155	abcabcdefgabcdefgabcdefg	trimer
A1Z1Q3	Ncoils	198	abcdefgabcdefgabcdefg	trimer
A1Z1Q3	Ncoils	229	abcabcdefgabcdefgabcdefgefabcdefgabcdefgabcdefgefgabcdefg	trimer
A1Z1Q3	Ncoils	332	abcdefgabcdefgabcdefgefgabcdefg	trimer
A1Z1Q3	Paircoil	4	fgabcdefgabcdefgabcdefgabcdefga	parallel
A1Z1Q3	Paircoil	37	bccdegaabcdefgabcdefgabcdefgabcdefgabcdefgabcdefgabcdefgabcde	trimer
A1Z1Q3	Paircoil	291	gabcdefgabcdefgabcdefgabcdefga	trimer
A1Z1Q3	Paircoil	328	bcbebcdefgefgabcdefgabcdefgabcdefgabcdef	tetramer
A2A2V5	Ncoils	52	abcdefgabcdefgabcdefg	trimer
A2A2Y4	Marcoil	175	gabcdefgabcdefgabcdefg	tetramer
A2A2Y4	Marcoil	461	fgabcdefgafgabcdefgabcdefgabcgabcdefdefgabcdefgabfgabcdef	parallel
A2A2Y4	Ncoils	25	abcdefgabcdefgabcdefg	parallel
A2A2Y4	Ncoils	176	abcdeabcdefgabcdefgabcdefg	antiparallel
A2A2Y4	Ncoils	472	abcdefgabcdaabcabcdefgabcdefgabcdefgdefgefgdefg	antiparallel
A2A2Y4	Paircoil	10	gabcdefgabcdefgabcdefgabcdefgabcdefgabcdefgabcde	trimer
A2A2Y4	Paircoil	471	fcabcdefgabcdefgabcdefgabcdefgabcdefgabggabcdefgabc	antiparallel
A2A2Z9	Marcoil	148	cdefgabcdefgabcdefg	trimer
A2A2Z9	Marcoil	243	fgabcdgabcdefgabcdefgabcdefgabcdefgabcdefgabcdefgabcdefgabcdefgabcdefgabcdefgabcefgabcdefgabcdefdebcdefgabcdefgabcdefgabcdefgabcdefgabcdefgabcdebcdefgabcdefgabcdefgabcdefgabcdefgabcdefgabcdefgabcdefgabcdefgabcdeffgabcdefgabcdefgabcdefgabcdefgabcdefgabcdefgabcdefgabcdefgabcdefgabcdefgabcdefgabcdefgabcdefgabcdefgabcdefgabcdefgabcdefgabcdefgabcdefgabcdgabcdefgabcdefgabcdefgabcdefgabcdefgabcdefgabcde…	parallel
A2A2Z9	Marcoil	660	cefgabcdefgabcdefgabcdefgabcdefgabcdefgabcdefgabcdefgabcdefgabcdefgabcdefgabcdefgabcdefgabcdefgabcdefgabcdefgabcdefgabcdefgabcdefgabcdefgabcdefgabcdefgabcdefgabcdefgabcdefgabcdefgabcdefgabcdefgabefgabcdefgabcdefgabcdefgabcdefgabcdefgabcdefgabcdefgabcdefgabcdefgabcdefgabcdefgabcdefgabcdefgab	antiparallel
A2A2Z9	Ncoils	83	abcdefgabcdefgabcdefg	trimer
A2A2Z9	Ncoils	143	abcabcdefgabcdefgabcdefg	trimer
A2A2Z9	Ncoils	243	ababcdeabcdefgabcdefgabcdefgefgbcdeabcdefgabcdefgabcdefgbcdefgabcdefgabcdefgabcdefgabcdefgefgabcdefgabcdefgabcdefgabcdefgdefgabcdefgabcdefgefgaabcdefgabcdefgabcdefgabcdefgabcdefgabcdefgabcdefgabcdefgabcdefgdefgabcdefgdefgabcdefgabcdefgabcdefgabcdefgabcdefgabcdefgabcdefgabcdefgabcdefgabcdefgabcdefgaabcdeaabcdefgabcdefgabcdefgabcdefgabcdefgabcdabcdefgaabcdefgabcdefgabcdefgabcdefgabcdefgabcdefgabcde…	parallel
A2A2Z9	Ncoils	685	abcabcdabcdefgabcdefgabcdefgabcdefgabcdefgabcdefg	antiparallel
A2A2Z9	Ncoils	738	abcabcdabcabcdabcdefgabcdefgabcdefgabcdefgabcabcdefgabcdefgabcdefgabcdefgabcdefgefgdefgabcabcdabcdefgabcdabcdefgabcdefgabcdefgdefgabcdefgdefgabcdefgabcdefgabcdefgabcdefgabcdefgabcdefgabcdefgabcdefg	tetramer
A2A2Z9	Paircoil	61	bcdefgabcdefgabcdefgabcdefgabcd	trimer
A2A2Z9	Paircoil	137	fgabcdefgabcdefgabcdefgabcdefg	trimer
A2A2Z9	Paircoil	174	cdefgabcdefgcdefgabcdefgabcdefgabcdefgabcdefgabcdefgabcdef	trimer
A2A2Z9	Paircoil	241	defgabcdefgabcdefgabcdefgabcdefgabc	tetramer
A2A2Z9	Paircoil	277	efgabefdefgafgabcdefgabcdefgabcdefgabcdefga	parallel
A2A2Z9	Paircoil	326	efgabcdefgabcdefgabcdebcdefgabcdefgabcdefgabcdefgabcdabcdefgabcdefgabcdefgabcdefgabcdefgabcdefgabcdefgabcdefgabcdefgabcdefgabcdefcdabcdefgabcdefgabcdefgabcdefgabcdefgabcdefgabcdefgabcdefgabcdefgabcdefgabcdefga	parallel
A2A2Z9	Paircoil	536	bcefgabcdefgabcdefgabcdefgabcdefgabcdefgabcdefgabcdefgcdefgabcdefgabcdefgabcdefgabcdefgabcdefgabcdefgabcdefgabcdef	parallel
A2A2Z9	Paircoil	679	fgabfgabcdefgabcdefgabcdefgabcdefgabcdefgabcdefgabcdefgaefgabcdefgabcdefgabcdefgabcdefgabcdefgabcdefgefgabcdefgabcdefgabcdefgabcdefgabcdefgabcdefgabcdefgabccdbcdefgabcdefgabcdefgabcdefgabcgabcdefgaefgabcdefgabcdefgabcdefgabcdefgabcdefgabcdefgabcdefgabcdefgabcdefgabcdefga	antiparallel
A2A368	Marcoil	307	efgabcdefgabcdefga	parallel
A2A368	Ncoils	16	abcdabcdefgabcdefgabcdefg	antiparallel
A2A368	Ncoils	73	abcdefgabcdefgabcdefg	parallel
A2A368	Ncoils	144	abcdefgabcdefgabcdefg	trimer
A2A368	Paircoil	11	fgabcdefgabcdefgabcdefgabcdefgabc	trimer
A2A368	Paircoil	66	efgabcdefgabcdefgabcdefgabcdef	trimer
A2A368	Paircoil	134	efgabcdefgabcdefgabcdefgabcdefga	trimer
A2A3K4	Marcoil	316	defgabcdefgabcdefgabcdefg	antiparallel
A2A3K4	Marcoil	374	efgabcdefgabcdefgabcdefgabcdefgabcdef	trimer
A2A3K4	Marcoil	556	gabcdefgabcdefgabcdefgabcdefgabcdefgabcdefgabcdefgabcdefgabcdefgabcdefgabcdef	trimer
A2A3K4	Marcoil	656	defgabcdefgabcdefgabcdef	antiparallel
A2A3K4	Ncoils	320	abcdefgabcdefgabcdefg	antiparallel
A2A3K4	Ncoils	384	abcdefgabcdefgabcdefg	trimer
A2A3K4	Ncoils	561	abcdefgabcdefabcabcdefgabcdefabcdefgababcdefgabcdefgabcdefgabcdefg	parallel
A2A3K4	Ncoils	660	abcdefgabcdefgabcdefg	antiparallel
A2A3K4	Ncoils	728	abcdefgabcdefgabcdefg	tetramer
A2A3K4	Paircoil	315	cdefgabcdefgabcdefgabcdefgabcde	antiparallel
A2A3K4	Paircoil	556	cdefgabcdefgabcdefgabcddefgababcdefgabcdefgabcdefgabcdefgabcdefgabcdefgabcdefgab	trimer
A2A3K4	Paircoil	654	bcdefgabcdefgabcdefgabcdefgabcdefga	trimer
A2A3L6	Marcoil	176	gabcdefgabcdefgabcdefgabcdefgabcdefgabcdefgabcdefgabcdefg	trimer
A2A3L6	Marcoil	356	efgabcdefgabcdefgabcdefgabcdefgabcdefgabcdefgabcde	parallel
A2A3L6	Ncoils	19	abcabcdefgabcdefgabcdefgabcdefgabcdefg	trimer
A2A3L6	Ncoils	173	abcdabcdefgabcdefgabcdefgefg	antiparallel
A2A3L6	Ncoils	205	abcdabcabcdefgabcdefgabcdefg	trimer
A2A3L6	Ncoils	272	abcdefgabcdefgabcdefgabcdefgefgdefg	antiparallel
A2A3L6	Ncoils	319	abcdefgabcdefgabcdefgabcdefg	antiparallel
A2A3L6	Ncoils	359	abcdefgabcdefgabcdefgabcdefgabcdefgabcdefg	parallel
A2A3L6	Paircoil	19	efgabcdefgabcdefgabcdefgabcdefgabcdefgabcdef	trimer
A2A3L6	Paircoil	171	cdefgaabcdefgabcdefgabcdefgabcdefgabcdefgacdefgabcdefgabcdefgabcdefgabcdefgabcdef	trimer
A2A3L6	Paircoil	270	fgabcdefgabcdefgabcdefgabcdefgabdefga	antiparallel
A2A3L6	Paircoil	313	efgafgabcdefgabcdefgabcdefgabcdefgabfgabbcdefgabcdefgabcdefgabcdefgabcdefg	trimer
A2A3L6	Paircoil	391	abcdefgabcdefgabcdefgabcdefgab	antiparallel
A2A3N6	Marcoil	602	abcdefgabcdefgabcdefga	tetramer
A2A3N6	Marcoil	700	gabefgabcdefgabcdefgabcdefgabcdefgabcdefgabcdefg	trimer
A2A3N6	Marcoil	845	efgabcdefgabcde	antiparallel
A2A3N6	Ncoils	202	abcdefgabcdefgabcdefg	trimer
A2A3N6	Ncoils	599	abcabcdefgabcdefgabcdefgdefgcdefgabcdefg	trimer
A2A3N6	Ncoils	701	abcdeabcdefgabcdefgabcdefgefgggfggg	antiparallel
A2A3N6	Ncoils	788	abcdefgabcdefgabcdefg	trimer
A2A3N6	Ncoils	834	abcdefgabcdefgabcdefgdefgefg	parallel
A2A3N6	Paircoil	602	defgabcdefgabcdefgabcdefgabcdefgabcdefg	antiparallel
A2A3N6	Paircoil	700	gabcdefgabcdefgabcdefgabcdefgabcdefgbcdefdefgabcde	antiparallel
A2A3N6	Paircoil	763	efgabcdefgabcdefgabcdefgabcdefg	trimer
A2A3N6	Paircoil	833	gabcdefgabcdefgabcdefgabcdefga	parallel
A2AJT9	Marcoil	360	bcdefgabcdefgabcdefgabcdefgabcdefg	trimer
A2AJT9	Marcoil	519	fgabcdefgabcdefgabcdefgabcdefgabcdefgabcdefgabcdefgabcdefgabcdefgab	tetramer
A2AJT9	Ncoils	167	abcabcdefgabcdefgabcdefg	trimer
A2AJT9	Ncoils	366	abcdefgabcdefgabcdefgefgabcdefg	trimer
A2AJT9	Ncoils	524	abcdefgabcdefgabcdefgdefgabcdefgabcdefgabcdefgabcdefgabcdefg	parallel
A2AJT9	Paircoil	161	fgabcdeefgabcdefgabcdefgabcdefgabcdefgabcdefg	tetramer
A2AJT9	Paircoil	356	bcdebcdefgefgabcdefgabcdefgabcdefgabcdefg	trimer
A2AJT9	Paircoil	404	bcdefgabcdefgabcdefgabcdefgabcde	trimer
A2AJT9	Paircoil	519	cdefgabcdefgabcdefgabcdefgabcdef	trimer
A2AJT9	Paircoil	552	bcdefgabcdefgabcdefgabcdefgabcdefgabcdefgab	trimer
A2CJ06	Marcoil	51	gabcdefgabcdefgabcdefgabcdeb	antiparallel
A2CJ06	Marcoil	278	efgabcdefgabcdefgabcdefgabcdefgabcdefgabcdefgabcdefgabcdefgabcdefgabcdefgabcdefgabcdefgabcdefgabcdefgabcdefg	tetramer
A2CJ06	Marcoil	501	defgabcdefgabcdefgabcdefggabcdefgabcdefgab	tetramer
A2CJ06	Ncoils	52	abcdefgabcdefgabcdefgdefgefg	antiparallel
A2CJ06	Ncoils	281	abcdefgabcdefgabcdefgabcdefgcdefgfg	antiparallel
A2CJ06	Ncoils	322	aabcabcdabcdefgabcdefgabcdefgabcdefgabcdefgabcdefgabcdefgdefg	tetramer
A2CJ06	Ncoils	504	aabcdefgabcdefgabcdefgefgfgabcdefgefgg	trimer
A2CJ06	Paircoil	4	cdefgabcdefgabcdefgabcdefgabcde	tetramer
A2CJ06	Paircoil	48	gabcdefgabcdefgabcdefgabcdefga	antiparallel
A2CJ06	Paircoil	276	efefgabcdefgabcdefgabcdefgabcdefgabcdefab	antiparallel
A2CJ06	Paircoil	322	gafgabcgabcdefgabcdefgabcdefgabcdefgabcdefgabcdefgabcdefgabcdef	tetramer
A2CJ06	Paircoil	503	fgabccdefgabcdefgabcdefgabcdefgabcdabdef	tetramer
A2CJ06	Paircoil	547	gabcdefgabcdefgabcdefgabcdef	trimer
A2IDD5	Marcoil	49	bcdefgabcdefgabcdefgabcdefgabcdefgabcdefgabcdefgabcdefgabcdefg	trimer
A2IDD5	Marcoil	163	efgabcdefgabcdefgabcdefgabcdefgabcdefgabcdefgabcdefgabcdefgabcdefgabcdefgabcdefgabcdefgabcdefgabcdefgabcdefgabcdefcdefgabcdefgabcdefgabcdefgabcdefgabcdefgabcd	parallel
A2IDD5	Ncoils	51	abcdefgabcdefgabcdefggfababcdefgabcdefgabcdefgabcdefgabcdefg	trimer
A2IDD5	Ncoils	173	abcdefgabcdefgabcdefgabcdefgabcdefgdefgefgabcdefgabcdefgabcdefgabcdefgabcdefg	parallel
A2IDD5	Ncoils	264	abcdefgabcdefgabcdefgabcdefgabcdefgdefgabcdefgabcdefg	trimer
A2IDD5	Paircoil	50	gabcdefgabcdefcdefgabcdefgabcdefgabcdefgabcdefgabcdefgabcdefgabc	trimer
A2IDD5	Paircoil	163	efgabcdefgabcdefgabcdefgabcdefgabcdefgabcdefgabcdefgabcdefgabcdefgabcdefgabcdefgabcdefgabcdefgabcgabcd	parallel
A2IDD5	Paircoil	266	gabcdabcdefgabcdabcdefgabcdefgabcdefgabcdefgabcdefgabc	tetramer
A2PYH4	Marcoil	43	fgabgabcdefgabcdefgabcdefgabcd	trimer
A2PYH4	Ncoils	45	abcabcdefgabcdefgabcdefgabcdefgabcdefgabcdefg	tetramer
A2PYH4	Ncoils	184	abcdefgabcdefgabcdefggabcdefg	trimer
A2PYH4	Ncoils	425	abcdefgabcdefgabcdefg	antiparallel
A2PYH4	Ncoils	556	abcdefgabcdefgabcdefg	tetramer
A2PYH4	Ncoils	685	abcdefgabcdefgabcdefg	antiparallel
A2PYH4	Ncoils	741	abcdefgabcdefgabcdefgfg	trimer
A2PYH4	Ncoils	817	abcdefgabcdefgabcdefg	antiparallel
A2PYH4	Ncoils	947	abcdefgabcdefgabcdefgefg	trimer
A2PYH4	Ncoils	1060	abcdefgabcdefgabcdefg	antiparallel
A2PYH4	Ncoils	1163	abcdefgabcdefgabcdefg	tetramer
A2PYH4	Paircoil	100	defgabcdefgabcdefgabcdefgabcdef	trimer
A2PYH4	Paircoil	171	bcdefgabcdebcdefgabcdefgabcdefgabcdefgabc	trimer
A2PYH4	Paircoil	535	fgabcdefgagabcdefgabcdefgabcdefgabcdefgab	parallel
A2PYH4	Paircoil	739	defgabcdefgabcdefgabcdefgabcdefgabc	trimer
A2PYH4	Paircoil	803	efgabcdefgabcdefgabcdefgabcdefg	trimer
A2PYH4	Paircoil	876	gabcdefgabcdefgabcdefgabcdefga	antiparallel
A2PYH4	Paircoil	941	bcdefgabcdefgabcdefgabcdefgabcd	trimer
A2PYH4	Paircoil	1002	cdefgabcdefgabcdefgabcdefgabcd	trimer
A2PYH4	Paircoil	1033	abcdefgabcdefgabcdefgabcdfgabcdefgabcdefgabcdefgabcdefgabcde	tetramer
A2PYH4	Paircoil	1311	defgabcdefgabcdefgabcdefgabcdecd	trimer
A2RRD8	Marcoil	115	gabcdefgabc	NA
A2RRD8	Ncoils	334	abcdefgabcdefgabcdefg	antiparallel
A2RRD8	Ncoils	418	abcdefgabcdefgabcdefg	antiparallel
A2RRH5	Marcoil	425	defgabcdefgabcdefgabcde	antiparallel
A2RRH5	Marcoil	628	gabcdefgabcdefgab	trimer
A2RRH5	Ncoils	334	abcdefgabcdefgabcdefg	trimer
A2RRH5	Ncoils	421	abcdabcdefgabcdefgabcdefgdefg	antiparallel
A2RRH5	Ncoils	622	abcdefgabcdefgabcdefgabcdefg	antiparallel
A2RRH5	Paircoil	326	gabcdefgabcdefgabcdefgabcdefgabcdefgabcdefga	trimer
A2RRH5	Paircoil	419	fgabcdefgabcdefgabcdefgabcdefgabcdeabc	trimer
A2RRH5	Paircoil	621	gabcdefgabcdefgabcdefgabcdefgabcdefgab	parallel
A2RRP1	Marcoil	100	gabcdefgabcdefgabc	trimer
A2RRP1	Marcoil	532	defgabcdefga	NA
A2RRP1	Marcoil	571	defgabcdefg	NA
A2RRP1	Marcoil	585	defgabcdefgabcdefgab	trimer
A2RRP1	Marcoil	647	gabcdefgabcdefgabcdefgabcdefgabcdeabcdefgabcdefgabcdefga	parallel
A2RRP1	Marcoil	838	cdefgabcdefgabcdefdefgabcdef	antiparallel
A2RRP1	Marcoil	887	cdefgabcdefgabcdefgabcdefabcdefg	tetramer
A2RRP1	Marcoil	1023	efgabcdefgabcdefgabcdefgabcdefgaef	trimer
A2RRP1	Marcoil	1063	fgabcdefgabcdefgab	tetramer
[truncated: 139,233 more rows]

## Sheet: CSAH prediction
AC	CSAH
Q16643	173 - 238
Q9UL16	489 - 526
Q15696	81 - 112
Q9HD67	815 - 870
Q6Y7W6	730 - 897
Q86SQ0	1034 - 1097
Q5SQS7	122 - 188
Q96T17	85 - 120
Q96T17	399 - 527
Q9UKE5	364 - 459
Q86UU1	1144 - 1210
Q8ND24	264 - 294
Q9H3P7	180 - 243
H0YM25	250 - 667
H0YM25	669 - 794
Q9NRL2	331 - 394
Q9UPQ9	14 - 44
Q07283	284 - 411
Q07283	493 - 567
Q07283	724 - 765
Q07283	1310 - 1342
Q07283	1350 - 1467
Q07283	1480 - 1520
Q07283	1532 - 1568
Q07283	1574 - 1608
Q07283	1638 - 1673
Q07283	1681 - 1826
Q07283	1855 - 1895
Q9UM54	929 - 984
Q08AD1	1197 - 1237
P78312	899 - 929
Q96KR1	641 - 674
O75665	291 - 357
Q96JM4	308 - 376
Q0ZGT2	105 - 136
Q0ZGT2	248 - 286
Q0ZGT2	311 - 349
Q0ZGT2	379 - 412
Q8IYW5	112 - 185
Q5T5Y3	1307 - 1345
P55081	225 - 257
P05455	187 - 228
Q92575	230 - 261
Q6ZU35	330 - 364
O60841	342 - 397
Q5TID7	353 - 384
Q8N9W4	272 - 339
Q8N9W4	354 - 486
O60293	446 - 477
Q86WJ1	639 - 673
Q14244	91 - 130
Q14244	477 - 569
O75420	687 - 730
Q9BUQ8	146 - 214
P55196	1596 - 1677
Q1MSJ5	799 - 856
P49589	649 - 679
Q0VF49	1065 - 1106
Q0VF49	1112 - 1171
Q9ULE4	400 - 482
Q13402	861 - 899
P23246	538 - 604
Q96HY6	142 - 187
Q9NQS7	536 - 600
Q9NQS7	608 - 647
Q9NQS7	654 - 687
Q5TCS8	686 - 732
B1AK53	792 - 836
Q96CS3	302 - 342
Q9HAU5	48 - 115
P45379	142 - 185
Q9BZI7	209 - 257
Q68D10	49 - 91
A6NEF3	195 - 244
A6NEF3	260 - 318
Q9C0B2	339 - 371
Q5CZC0	205 - 259
Q9NWB6	83 - 253
Q9P0L0	171 - 202
Q8NCU4	233 - 265
Q96CT7	50 - 82
Q9Y6V0	1212 - 1251
Q15811	630 - 662
Q15811	668 - 706
Q8NC56	35 - 75
Q02040	254 - 314
Q8IVD9	67 - 97
Q13111	411 - 443
P27797	351 - 382
Q7Z4V5	316 - 347
Q8NDV7	29 - 60
Q05682	264 - 407
Q05682	531 - 560
Q05682	566 - 632
Q9BY12	639 - 702
O60437	1314 - 1348
Q9UJU6	179 - 218
Q13227	38 - 74
Q4V328	214 - 248
Q9Y520	460 - 490
Q9UMZ2	114 - 149

## Sheet: Mutations in cc region&protein
	Protein								Residue
		Total	DM	PM	P-value (chi square)	Odds ratio (DM-PM)	Rel. Freq (DM)	Rel. Freq (PM)		Total	DM	PM	P-value (chi square)	Odds ratio (DM-PM)	Rel. Freq (DM)	Rel. Freq (PM)
Deepcoil	withCC	5105	680	3283	0.0010468	0.745073	0.133203	0.643095	inCC	374661	332	1047	5.72143e-91	0.416158	0.000886134	0.00279453
	withoutCC	8541	1343	4831			0.157242	0.565625	outCC	7805101	20144	26437			0.00258088	0.00338714
Marcoil	withCC	9395	1535	6035	1.57658e-10	1.08359	0.163385	0.642363	inCC	1234485	1617	3802	1.65315e-181	0.534069	0.00130986	0.00307983
	withoutCC	4251	488	2079			0.114797	0.489061	outCC	6945277	18859	23682			0.00271537	0.0034098
Ncoils	withCC	10964	1760	6922	1.09371e-12	1.1524	0.160525	0.631339	inCC	1581014	2602	4911	7.02108e-127	0.669121	0.00164578	0.00310623
	withoutCC	2682	263	1192			0.0980611	0.444444	outCC	6598748	17874	22573			0.0027087	0.0034208
Parcoil	withCC	10158	1659	6475	1.99233e-13	1.15368	0.16332	0.637429	inCC	1671247	3084	5201	9.63682e-81	0.759717	0.00184533	0.00311205
	withoutCC	3488	364	1639			0.104358	0.469897	outCC	6508515	17392	22283			0.00267219	0.00342367
Mean values	withCC					1.03368	0.155108	0.638556						0.594766	0.00142178	0.00302316
	withoutCC						0.118614	0.492257							0.00266928	0.00341035

## Sheet: CC&Mut NC 7 residue
NON REDUNDANT DATASET ALL DATA
												DM	PM	Odds ratio
		Total	DM	PM	P-value (chi square - DMs and PMs)	Odds ratio (DM-PM)	Rel. Freq (DM)	Rel. Freq (PM)		Deepcoil	last 7	44	176	0.459201
Deepcoil	1-7	60176	77	171	0.004567	1.54689	0.00127958	0.00284166			other	288	529
	other	314485	255	876			0.000810849	0.00278551		Marcoil	last 7	268	541	1.1975
Marcoil	1-7	173760	296	541	0.000145	1.35065	0.0017035	0.00311349			other	1349	3261
	other	1060725	1321	3261			0.00124537	0.00307431		Ncoils	last 7	638	1161	1.04925
Ncoils	1-7	355744	725	1162	6.4e-05	1.24619	0.00203798	0.00326639			other	1964	3750
	other	1225270	1877	3749			0.00153191	0.00305973		Parcoil	last 7	522	917	0.951857
Parcoil	1-7	277760	619	915	0.00499	1.17626	0.00222854	0.00329421			other	2562	4284
	other	1393487	2465	4286			0.00176894	0.00307574
Mean values	1-7					1.33	0.0018124	0.00312894
	other						0.00133927	0.00299882
	NON REDUNDANT DATASET RANDOM SAMPLING
		Mean Rel. Freq (DM)	Std Rel. Freq (DM)	Mean Rel. Freq (PM)	Std Rel. Freq (PM)
Deepcoil	1-7 residues	0.0015218	0.000105868	0.00323696	9.63405e-05
	other	0.000732689	4.81604e-05	0.00262979	7.89664e-05
Marcoil	1-7 residues	0.00195462	0.000100067	0.00354332	9.99983e-05
	other	0.00119302	5.45341e-05	0.0029809	3.78663e-05
Ncoils	1-7 residues	0.00228011	9.52512e-05	0.00368511	6.96738e-05
	other	0.0014597	3.46466e-05	0.00294808	3.14237e-05
Parcoil	1-7 residues	0.00254746	0.000144566	0.00370415	6.66453e-05
	other	0.00173962	8.38598e-05	0.0030115	3.59827e-05
Mean	1-7 residues	0.002076	0.000111438	0.00354239	8.31645e-05
	other	0.00128126	5.53002e-05	0.00289256	4.60597e-05
NONREDUNDANT DATASET RANDOM SHUFFLING MUTATIONS
		Total	DM	PM	P-value (chi square - DMs and PMs)	Odds ratio (DM-PM)	Rel. Freq (DM)	Rel. Freq (PM)
Deepcoil	1-7	323449	871	256	0.086	1.14969	0.00269285	0.000791469
	other	1721729	2548	861			0.000810849	0.00278551
Marcoil	1-7	185353	266	625	0.987455	1.00126	0.0017035	0.00311349
	other	1048873	1333	3136			0.00124537	0.00307431
Ncoils	1-7	311283	565	1122	0.359671	0.947722	0.00203798	0.00326639
	other	1269348	1975	3717			0.00153191	0.00305973
Parcoil	1-7	243040	496	819	0.222719	1.02738	0.00222854	0.00329421
	other	1427611	2543	4314			0.00176894	0.00307574
Mean values	1-7					1.03151	0.00216572	0.00261639
	other						0.00133927	0.00299882
REDUNDANT DATASET ALL DATA
		Total	DM	PM	P-value (chi square - DMs and PMs)	Odds ratio (DM-PM)	Rel. Freq (DM)	Rel. Freq (PM)
Deepcoil	1-7	430052	221	334	<0.00001	1.59687	0.000513891	0.00077665
	other	2272062	404	975			0.000810849	0.00278551
Marcoil	1-7	246155	522	868	0.028102	1.14491	0.0017035	0.00311349
	other	1370188	2079	3958			0.00124537	0.00307431
Ncoils	1-7	418439	1072	1482	4.6e-05	1.20779	0.00203798	0.00326639
	other	1684962	2943	4914			0.00153191	0.00305973
Parcoil	1-7	324030	854	1193	0.222719	1.06216	0.00222854	0.00329421
	other	1896942	3826	5677			0.00176894	0.00307574
Mean values	1-7					1.25293	0.00162098	0.00261269
	other						0.00133927	0.00299882

## Sheet: CC&Mut N 28 residue
					Relative frequency
	Residues	DM	PM	Residue	DM	PM
Deepcoil	1-7	77	171	52654	0.00146238	0.00324762
	8-14	51	150	52654	0.000968587	0.00284879
	15-21	54	170	52644	0.00102576	0.00322924
	22-28	48	143	52389	0.000916223	0.00272958
Marcoil	1-7	296	541	152040	0.00194686	0.00355827
	8-14	278	455	152040	0.00182847	0.00299263
	15-21	261	475	151882	0.00171844	0.00312743
	22-28	251	464	150926	0.00166307	0.00307435
Ncoils	1-7	725	1162	311276	0.00232912	0.00373302
	8-14	647	957	311276	0.00207854	0.00307444
	15-21	564	982	311276	0.0018119	0.00315476
	22-28	560	1006	308958	0.00181254	0.00325611
Parcoil	1-7	619	915	243040	0.00254691	0.00376481
	8-14	515	750	243040	0.00211899	0.00308591
	15-21	496	746	243040	0.00204082	0.00306945
	22-28	495	767	243040	0.0020367	0.00315586
	Normalized mean relative frequencies				DM	PM
	1-7				0.292711	0.279904
	8-14				0.247112	0.234858
	15-21				0.233063	0.24619
	22-28				0.227114	0.239048
	P-value (K-S)				0.4

## Sheet: CC&Mut distribution along 
		number of variations		number of variations (normalized)
	coverage	DM	PM	DM	PM
Deepcoil	0-20%	48	163	0.189723	0.188439
	21-40%	64	167	0.252964	0.193064
	41-60%	67	198	0.264822	0.228902
	61-80%	40	165	0.158103	0.190751
	81-100%	34	172	0.134387	0.198844
Marcoil	0-20%	313	685	0.218728	0.198034
	21-40%	306	664	0.213836	0.191963
	41-60%	273	694	0.190776	0.200636
	61-80%	275	752	0.192173	0.217404
	81-100%	264	664	0.184486	0.191963
Ncoils	0-20%	459	890	0.187653	0.191852
	21-40%	529	917	0.216271	0.197672
	41-60%	517	940	0.211365	0.20263
	61-80%	492	939	0.201145	0.202414
	81-100%	449	953	0.183565	0.205432
Parcoil	0-20%	601	948	0.205049	0.19086
	21-40%	616	984	0.210167	0.198108
	41-60%	606	1004	0.206755	0.202134
	61-80%	594	1018	0.202661	0.204953
	81-100%	514	1013	0.175367	0.203946
Normalized mean values	Coverage
	0-20%			0.200289	0.192296
	21-40%			0.22331	0.195202
	41-60%			0.21843	0.208575
	61-80%			0.188521	0.203881
	81-100%			0.169451	0.200046
P-value (K-S)				0.606061

[truncated: 12 more sheets: Coiled-coil length&Mut, Mutation Heatmap (groups), Mutation Heatmap (residues), Coiled-coil registers&mutations, Disease groups, PDB-UniProt map, Socket regions and registers, SOCKET angles, Coiled-coil oligomerization, Energetic calulations, Summary of structural data, Munka1]
